# Supplementary material for: 2,3-Diamino­phenazine tetra­hydrate
Source: Acta Crystallogr Sect E Struct Rep Online. 2008 May 7;64(Pt 6):o1000. doi: 10.1107/S1600536808009598 (PMC2961609; doi:10.1107/S1600536808009598)
Supplement: Supplementary file 1 [file e-64-o1000-sup1.cif]

##############################################################################
###                                                                        ###
###        Electronic paper (Acta Crystallographica Section E)             ###
###                                                                        ###
##############################################################################
#                                                                            #
# This CIF contains the data in a paper accepted for publication in Acta     #
# Crystallographica Section E. It conforms to the requirements of Notes      #
# for Authors for Section E, and has been peer reviewed under the auspices   #
# of the IUCr Commission on Journals.                                        #
#                                                                            #
# Full details of the Crystallographic Information File format               #
# are given in the paper "The Crystallographic Information File (CIF):       #
# a New Standard Archive File for Crystallography" by S. R. Hall, F. H.      #
# Allen and I. D. Brown [Acta Cryst. (1991), A47, 655-685].                  #
#                                                                            #
# The current version of the core CIF dictionary is obtainable from          #
# ftp://ftp.iucr.org/pub/cif_core.dic. The current version number is 2.4.    #
#                                                                            #
# Software is freely available for graphical display of the structure(s) in  #
# this CIF.  For information consult the CIF home page http://www.iucr.org/  #
# cif/home.html                                                              #
#                                                                            #
# This file may be used for bona fide research purposes within the           #
# scientific community so long as proper attribution is given to the journal # 
# article from which it was obtained.                                        #
#                                                                            #
##############################################################################
                                             
data_I
_audit_creation_method     SHELXL-97
_chemical_name_systematic
;
2,3-Diaminophenazine tetrahydrate
;
_chemical_name_common     ?
_chemical_formula_moiety     'C12 H10 N4, 4(H2 O)'
_chemical_formula_sum     'C12 H18 N4 O4'
_chemical_formula_iupac     'C12 H10 N4, 4H2 O'
_chemical_formula_weight     282.30
_chemical_melting_point     ?
_symmetry_cell_setting     Orthorhombic
_symmetry_space_group_name_H-M     'P c a 21'
_symmetry_space_group_name_Hall     'P 2c -2ac'
loop_
    _symmetry_equiv_pos_as_xyz
    'x, y, z'
    '-x, -y, z+1/2'
    'x+1/2, -y, z'
    '-x+1/2, y, z+1/2'
_cell_length_a     16.7593(18)
_cell_length_b     18.1200(19)
_cell_length_c     4.7834(5)
_cell_angle_alpha     90.00
_cell_angle_beta     90.00
_cell_angle_gamma     90.00
_cell_volume     1452.6(3)
_cell_formula_units_Z     4
_cell_measurement_reflns_used     3569
_cell_measurement_theta_min     2.65
_cell_measurement_theta_max     24.32
_cell_measurement_temperature     293(2)
_exptl_crystal_description     Block
_exptl_crystal_colour     Black
_exptl_crystal_size_max     0.37
_exptl_crystal_size_mid     0.32
_exptl_crystal_size_min     0.23
_exptl_crystal_density_diffrn     1.291
_exptl_crystal_density_meas     ?
_exptl_crystal_density_method     'not measured'
_exptl_crystal_F_000     600
_exptl_absorpt_coefficient_mu     0.098
_exptl_absorpt_correction_type     multi-scan
_exptl_absorpt_process_details     '(SADABS; Sheldrick, 1996)'
_exptl_absorpt_correction_T_min     0.9646
_exptl_absorpt_correction_T_max     0.9772
_exptl_special_details
;
;
_diffrn_ambient_temperature     293(2)
_diffrn_radiation_type     MoK\a
_diffrn_radiation_wavelength     0.71073
_diffrn_radiation_source     'fine-focus sealed tube'
_diffrn_radiation_monochromator     graphite
_diffrn_measurement_device_type     'Bruker SMART APEX area-detector'
_diffrn_measurement_method     '\f and \w'
_diffrn_detector_area_resol_mean     ?
_diffrn_reflns_number     7735
_diffrn_reflns_av_R_equivalents     0.0223
_diffrn_reflns_av_sigmaI/netI     0.0217
_diffrn_reflns_theta_min     1.12
_diffrn_reflns_theta_max     26.00
_diffrn_reflns_theta_full     26.00
_diffrn_measured_fraction_theta_max     0.999
_diffrn_measured_fraction_theta_full     0.999
_diffrn_reflns_limit_h_min     -20
_diffrn_reflns_limit_h_max     18
_diffrn_reflns_limit_k_min     -19
_diffrn_reflns_limit_k_max     22
_diffrn_reflns_limit_l_min     -5
_diffrn_reflns_limit_l_max     5
_diffrn_standards_number     0
_diffrn_standards_interval_count     ?
_diffrn_standards_interval_time     0
_diffrn_standards_decay_%     0
_refine_special_details
;
Refinement of <i>F</i>^2^ against ALL reflections. The weighted <i>R</i>-factor
<i>wR</i> and goodness of fit <i>S</i> are based on <i>F</i>^2^, conventional
<i>R</i>-factors <i>R</i> are based on <i>F</i>, with <i>F</i> set to zero for
negative <i>F</i>^2^. The threshold expression of <i>F</i>^2^ >
\s(<i>F</i>^2^) is used only for calculating <i>R</i>-factors(gt) <i>etc</i>.
and is not relevant to the choice of reflections for refinement.
<i>R</i>-factors based on <i>F</i>^2^ are statistically about twice as large
as those based on <i>F</i>, and <i>R</i>- factors based on ALL data will be
even larger.
;
_reflns_number_total     1608
_reflns_number_gt     1432
_reflns_threshold_expression     I>2\s(I)
_refine_ls_structure_factor_coef     Fsqd
_refine_ls_matrix_type     full
_refine_ls_R_factor_all     0.0537
_refine_ls_R_factor_gt     0.0478
_refine_ls_wR_factor_gt     0.1260
_refine_ls_wR_factor_ref     0.1397
_refine_ls_goodness_of_fit_ref     1.139
_refine_ls_restrained_S_all     1.135
_refine_ls_number_reflns     1608
_refine_ls_number_parameters     225
_refine_ls_number_restraints     17
_refine_ls_hydrogen_treatment     mixed
_refine_ls_weighting_scheme     calc
_refine_ls_weighting_details
                 'calc w=1/[\s^2^(Fo^2^)+(0.0963P)^2^] where P=(Fo^2^+2Fc^2^)/3'
_atom_sites_solution_hydrogens     geom
_atom_sites_solution_primary     direct
_atom_sites_solution_secondary     difmap
_refine_ls_shift/su_max     0.000
_refine_ls_shift/su_mean     0.000
_refine_diff_density_max     0.292
_refine_diff_density_min     -0.123
_refine_ls_extinction_method     none
_refine_ls_extinction_coef     ?
loop_
    _atom_type_symbol
    _atom_type_description
    _atom_type_scat_dispersion_real
    _atom_type_scat_dispersion_imag
    _atom_type_scat_source
    'C' 'C' 0.0033 0.0016
                         'International Tables Vol C Tables 4.2.6.8 and 6.1.1.4'
    'H' 'H' 0.0000 0.0000
                         'International Tables Vol C Tables 4.2.6.8 and 6.1.1.4'
    'N' 'N' 0.0061 0.0033
                         'International Tables Vol C Tables 4.2.6.8 and 6.1.1.4'
    'O' 'O' 0.0106 0.0060
                         'International Tables Vol C Tables 4.2.6.8 and 6.1.1.4'
_computing_data_collection     'SMART (Bruker, 2001)'
_computing_cell_refinement     'SAINT (Bruker, 2001)'
_computing_data_reduction     'SAINT (Bruker, 2001)'
_computing_structure_solution     'SHELXS97 (Sheldrick, 2008)'
_computing_structure_refinement     'SHELXL97 (Sheldrick, 2008)'
_computing_molecular_graphics     'SHELXTL (Sheldrick, 2008)'
_computing_publication_material     'SHELXTL (Sheldrick, 2008)'
loop_
    _atom_site_type_symbol
    _atom_site_label
    _atom_site_fract_x
    _atom_site_fract_y
    _atom_site_fract_z
    _atom_site_U_iso_or_equiv
    _atom_site_adp_type
    _atom_site_calc_flag
    _atom_site_refinement_flags
    _atom_site_occupancy
    _atom_site_disorder_assembly
    _atom_site_disorder_group
    N N1 0.51508(13) 0.31719(12) 0.3965(5) 0.0417(6) Uani d . 1 . .
    N N2 0.51933(12) 0.16406(12) 0.2821(6) 0.0410(5) Uani d . 1 . .
    C C10 0.46946(14) 0.20894(15) 0.1460(6) 0.0393(6) Uani d . 1 . .
    C C11 0.41763(15) 0.18021(16) -0.0623(7) 0.0443(7) Uani d . 1 . .
    H H11A 0.4184 0.1299 -0.1008 0.053 Uiso calc R 1 . .
    C C1 0.56542(15) 0.27142(16) 0.5338(6) 0.0418(7) Uani d . 1 . .
    C C12 0.36660(15) 0.22488(17) -0.2076(6) 0.0445(7) Uani d . 1 . .
    C C8 0.41408(16) 0.33188(16) 0.0507(7) 0.0456(7) Uani d . 1 . .
    H H8A 0.4123 0.3823 0.0873 0.055 Uiso calc R 1 . .
    C C9 0.46739(15) 0.28738(15) 0.2042(6) 0.0394(6) Uani d . 1 . .
    N N4 0.31334(15) 0.19700(17) -0.3960(7) 0.0603(8) Uani d D 1 . .
    H H4B 0.3134(18) 0.1476(6) -0.403(10) 0.072 Uiso d D 1 . .
    H H4C 0.2916(19) 0.2287(16) -0.520(7) 0.072 Uiso d D 1 . .
    N N3 0.30987(17) 0.34664(19) -0.2858(6) 0.0630(8) Uani d D 1 . .
    H H3B 0.315(2) 0.3961(7) -0.263(12) 0.076 Uiso d D 1 . .
    H H3C 0.2912(19) 0.333(2) -0.454(4) 0.076 Uiso d D 1 . .
    C C5 0.62032(15) 0.14891(17) 0.6301(7) 0.0498(7) Uani d . 1 . .
    H H5A 0.6222 0.0985 0.5942 0.060 Uiso calc R 1 . .
    C C6 0.56701(14) 0.19474(15) 0.4760(6) 0.0401(6) Uani d . 1 . .
    C C2 0.61674(16) 0.30014(19) 0.7428(7) 0.0512(8) Uani d . 1 . .
    H H2A 0.6163 0.3504 0.7828 0.061 Uiso calc R 1 . .
    C C7 0.36499(15) 0.30342(16) -0.1501(6) 0.0446(7) Uani d . 1 . .
    C C4 0.66820(16) 0.1785(2) 0.8286(7) 0.0561(8) Uani d . 1 . .
    H H4A 0.7025 0.1480 0.9289 0.067 Uiso calc R 1 . .
    C C3 0.66680(18) 0.25428(18) 0.8851(7) 0.0576(9) Uani d . 1 . .
    H H3A 0.7004 0.2736 1.0213 0.069 Uiso calc R 1 . .
    O O4W 0.54392(14) 0.01642(12) 0.1437(6) 0.0592(6) Uani d D 1 . .
    O O3W 0.53446(19) 0.47020(15) 0.4439(8) 0.0798(8) Uani d D 1 . .
    O O2W 0.29410(18) 0.02670(19) 0.5763(7) 0.0818(8) Uani d D 1 . .
    O O1W 0.7032(3) 0.4897(3) 0.3542(10) 0.1042(11) Uani d D 1 . .
    H H4WB 0.541(2) 0.0631(11) 0.182(8) 0.088(14) Uiso d D 1 . .
    H H3WB 0.535(3) 0.4238(14) 0.396(16) 0.16(3) Uiso d D 1 . .
    H H4WA 0.516(2) 0.0085(18) -0.004(7) 0.070(12) Uiso d D 1 . .
    H H3WA 0.4832(14) 0.481(2) 0.455(16) 0.14(2) Uiso d D 1 . .
    H H2WA 0.3416(11) 0.014(2) 0.601(11) 0.102(16) Uiso d D 1 . .
    H H1WA 0.723(3) 0.469(4) 0.495(12) 0.22(4) Uiso d D 1 . .
    H H2WB 0.266(2) 0.016(2) 0.724(8) 0.093(16) Uiso d D 1 . .
    H H1WB 0.6547(14) 0.478(2) 0.330(13) 0.11(2) Uiso d D 1 . .
loop_
    _atom_site_aniso_label
    _atom_site_aniso_U_11
    _atom_site_aniso_U_22
    _atom_site_aniso_U_33
    _atom_site_aniso_U_12
    _atom_site_aniso_U_13
    _atom_site_aniso_U_23
    N1 0.0396(11) 0.0510(12) 0.0344(13) -0.0021(9) 0.0026(10) -0.0015(11)
    N2 0.0359(11) 0.0526(12) 0.0346(12) 0.0009(9) 0.0026(11) -0.0002(11)
    C10 0.0319(12) 0.0550(14) 0.0311(14) -0.0024(10) 0.0056(12) 0.0001(12)
    C11 0.0373(13) 0.0571(15) 0.0386(15) -0.0018(12) -0.0006(13) -0.0059(13)
    C1 0.0337(13) 0.0606(16) 0.0309(15) -0.0032(11) 0.0033(11) 0.0012(12)
    C12 0.0302(13) 0.0741(18) 0.0293(14) -0.0081(12) 0.0057(11) -0.0011(14)
    C8 0.0444(14) 0.0551(14) 0.0375(16) 0.0061(12) 0.0035(13) 0.0010(13)
    C9 0.0361(12) 0.0509(14) 0.0313(16) 0.0018(11) 0.0035(11) -0.0008(12)
    N4 0.0465(14) 0.092(2) 0.0428(16) -0.0086(13) -0.0108(13) -0.0011(17)
    N3 0.0539(15) 0.089(2) 0.0463(17) 0.0191(14) -0.0071(14) 0.0025(15)
    C5 0.0394(13) 0.0697(17) 0.0401(17) 0.0079(12) 0.0028(13) 0.0071(16)
    C6 0.0303(12) 0.0586(15) 0.0315(15) -0.0004(10) 0.0021(12) 0.0022(13)
    C2 0.0423(15) 0.0733(18) 0.0379(17) -0.0112(13) 0.0007(13) -0.0048(16)
    C7 0.0357(13) 0.0699(18) 0.0282(15) 0.0063(12) 0.0034(12) 0.0024(13)
    C4 0.0358(14) 0.090(2) 0.0421(18) 0.0057(15) -0.0020(13) 0.0131(17)
    C3 0.0379(15) 0.098(3) 0.0366(16) -0.0096(15) -0.0058(14) 0.0019(17)
    O4W 0.0671(14) 0.0536(12) 0.0569(15) 0.0009(10) -0.0081(13) 0.0014(12)
    O3W 0.103(2) 0.0588(14) 0.078(2) -0.0099(13) -0.003(2) -0.0042(14)
    O2W 0.0642(17) 0.118(2) 0.0636(18) 0.0089(16) -0.0007(16) 0.0027(17)
    O1W 0.097(2) 0.123(3) 0.092(3) -0.006(2) 0.007(2) 0.011(2)
_geom_special_details
;
All e.s.d.'s (except the e.s.d. in the dihedral angle between two l.s. planes)
are estimated using the full covariance matrix. The cell e.s.d.'s are taken
into account individually in the estimation of e.s.d.'s in distances, angles
and torsion angles; correlations between e.s.d.'s in cell parameters are only
used when they are defined by crystal symmetry. An approximate (isotropic)
treatment of cell e.s.d.'s is used for estimating e.s.d.'s involving l.s.
planes.
;
loop_
    _geom_bond_atom_site_label_1
    _geom_bond_atom_site_label_2
    _geom_bond_site_symmetry_2
    _geom_bond_distance
    _geom_bond_publ_flag
    N1 C9 . 1.333(3) ?
    N1 C1 . 1.353(3) ?
    N2 C10 . 1.335(3) ?
    N2 C6 . 1.345(4) ?
    C10 C11 . 1.421(4) ?
    C10 C9 . 1.449(4) ?
    C11 C12 . 1.367(4) ?
    C11 H11A . 0.9300 ?
    C1 C6 . 1.417(4) ?
    C1 C2 . 1.417(4) ?
    C12 N4 . 1.366(4) ?
    C12 C7 . 1.450(4) ?
    C8 C7 . 1.366(4) ?
    C8 C9 . 1.410(4) ?
    C8 H8A . 0.9300 ?
    N4 H4B . 0.895(10) ?
    N4 H4C . 0.90(3) ?
    N3 C7 . 1.374(4) ?
    N3 H3B . 0.906(10) ?
    N3 H3C . 0.895(11) ?
    C5 C4 . 1.353(5) ?
    C5 C6 . 1.425(4) ?
    C5 H5A . 0.9300 ?
    C2 C3 . 1.363(4) ?
    C2 H2A . 0.9300 ?
    C4 C3 . 1.400(4) ?
    C4 H4A . 0.9300 ?
    C3 H3A . 0.9300 ?
    O4W H4WB . 0.867(17) ?
    O4W H4WA . 0.855(19) ?
    O3W H3WB . 0.872(19) ?
    O3W H3WA . 0.883(19) ?
    O2W H2WA . 0.837(19) ?
    O2W H2WB . 0.87(4) ?
    O1W H1WA . 0.84(6) ?
    O1W H1WB . 0.849(18) ?
loop_
    _geom_angle_atom_site_label_1
    _geom_angle_atom_site_label_2
    _geom_angle_atom_site_label_3
    _geom_angle_site_symmetry_1
    _geom_angle_site_symmetry_3
    _geom_angle
    _geom_angle_publ_flag
    C9 N1 C1 . . 117.4(2) ?
    C10 N2 C6 . . 117.2(2) ?
    N2 C10 C11 . . 120.1(2) ?
    N2 C10 C9 . . 121.2(2) ?
    C11 C10 C9 . . 118.7(2) ?
    C12 C11 C10 . . 121.5(3) ?
    C12 C11 H11A . . 119.3 ?
    C10 C11 H11A . . 119.3 ?
    N1 C1 C6 . . 121.2(2) ?
    N1 C1 C2 . . 119.7(3) ?
    C6 C1 C2 . . 119.1(3) ?
    N4 C12 C11 . . 121.7(3) ?
    N4 C12 C7 . . 118.4(3) ?
    C11 C12 C7 . . 119.8(3) ?
    C7 C8 C9 . . 122.2(3) ?
    C7 C8 H8A . . 118.9 ?
    C9 C8 H8A . . 118.9 ?
    N1 C9 C8 . . 120.5(3) ?
    N1 C9 C10 . . 121.1(2) ?
    C8 C9 C10 . . 118.4(2) ?
    C12 N4 H4B . . 113(3) ?
    C12 N4 H4C . . 118(2) ?
    H4B N4 H4C . . 128(4) ?
    C7 N3 H3B . . 117(3) ?
    C7 N3 H3C . . 120(3) ?
    H3B N3 H3C . . 114(4) ?
    C4 C5 C6 . . 120.3(3) ?
    C4 C5 H5A . . 119.9 ?
    C6 C5 H5A . . 119.9 ?
    N2 C6 C1 . . 121.9(2) ?
    N2 C6 C5 . . 119.2(3) ?
    C1 C6 C5 . . 118.8(2) ?
    C3 C2 C1 . . 120.1(3) ?
    C3 C2 H2A . . 119.9 ?
    C1 C2 H2A . . 119.9 ?
    C8 C7 N3 . . 121.5(3) ?
    C8 C7 C12 . . 119.5(3) ?
    N3 C7 C12 . . 118.9(3) ?
    C5 C4 C3 . . 120.9(3) ?
    C5 C4 H4A . . 119.6 ?
    C3 C4 H4A . . 119.6 ?
    C2 C3 C4 . . 120.8(3) ?
    C2 C3 H3A . . 119.6 ?
    C4 C3 H3A . . 119.6 ?
    H4WB O4W H4WA . . 108(2) ?
    H3WB O3W H3WA . . 105(2) ?
    H2WA O2W H2WB . . 109(2) ?
    H1WA O1W H1WB . . 112(3) ?
loop_
    _geom_torsion_atom_site_label_1
    _geom_torsion_atom_site_label_2
    _geom_torsion_atom_site_label_3
    _geom_torsion_atom_site_label_4
    _geom_torsion_site_symmetry_1
    _geom_torsion_site_symmetry_2
    _geom_torsion_site_symmetry_3
    _geom_torsion_site_symmetry_4
    _geom_torsion
    _geom_torsion_publ_flag
    C6 N2 C10 C11 . . . . 179.8(2) ?
    C6 N2 C10 C9 . . . . 0.4(4) ?
    N2 C10 C11 C12 . . . . -179.2(2) ?
    C9 C10 C11 C12 . . . . 0.2(4) ?
    C9 N1 C1 C6 . . . . -0.3(4) ?
    C9 N1 C1 C2 . . . . -179.2(2) ?
    C10 C11 C12 N4 . . . . -176.0(3) ?
    C10 C11 C12 C7 . . . . 0.2(4) ?
    C1 N1 C9 C8 . . . . -179.3(2) ?
    C1 N1 C9 C10 . . . . 0.2(4) ?
    C7 C8 C9 N1 . . . . 179.2(2) ?
    C7 C8 C9 C10 . . . . -0.2(4) ?
    N2 C10 C9 N1 . . . . -0.3(3) ?
    C11 C10 C9 N1 . . . . -179.6(3) ?
    N2 C10 C9 C8 . . . . 179.2(3) ?
    C11 C10 C9 C8 . . . . -0.2(3) ?
    C10 N2 C6 C1 . . . . -0.5(4) ?
    C10 N2 C6 C5 . . . . 179.0(2) ?
    N1 C1 C6 N2 . . . . 0.5(4) ?
    C2 C1 C6 N2 . . . . 179.4(3) ?
    N1 C1 C6 C5 . . . . -179.0(3) ?
    C2 C1 C6 C5 . . . . 0.0(4) ?
    C4 C5 C6 N2 . . . . -179.2(3) ?
    C4 C5 C6 C1 . . . . 0.2(4) ?
    N1 C1 C2 C3 . . . . 179.0(3) ?
    C6 C1 C2 C3 . . . . 0.0(4) ?
    C9 C8 C7 N3 . . . . 175.9(3) ?
    C9 C8 C7 C12 . . . . 0.6(4) ?
    N4 C12 C7 C8 . . . . 175.8(3) ?
    C11 C12 C7 C8 . . . . -0.6(4) ?
    N4 C12 C7 N3 . . . . 0.4(4) ?
    C11 C12 C7 N3 . . . . -176.0(3) ?
    C6 C5 C4 C3 . . . . -0.5(4) ?
    C1 C2 C3 C4 . . . . -0.3(5) ?
    C5 C4 C3 C2 . . . . 0.5(5) ?
loop_
    _geom_hbond_atom_site_label_D
    _geom_hbond_atom_site_label_H
    _geom_hbond_atom_site_label_A
    _geom_hbond_site_symmetry_A
    _geom_hbond_distance_DH
    _geom_hbond_distance_HA
    _geom_hbond_distance_DA
    _geom_hbond_angle_DHA
    N4 H4B O2W 1_554 0.895(10) 2.218(12) 3.105(5) 171(3)
    N4 H4C N4 4_554 0.90(3) 2.58(3) 3.198(3) 126(3)
    N3 H3B O1W 2_664 0.906(10) 2.165(16) 3.048(6) 165(4)
    N3 H3C N3 4_554 0.895(11) 2.33(2) 3.122(4) 147(3)
    O4W H4WA O4W 2_654 0.855(19) 2.017(19) 2.871(3) 176(4)
    O4W H4WB N2 . 0.867(17) 1.924(19) 2.787(3) 173(4)
    O3W H3WB N1 . 0.872(19) 1.96(3) 2.801(3) 161(6)
    O2W H2WA O4W 2_655 0.84(2) 2.01(2) 2.843(4) 178(5)
    O1W H1WA O1W 4_655 0.84(6) 2.15(6) 2.860(7) 142(6)
    O2W H2WB O2W 4_555 0.87(4) 1.97(4) 2.812(5) 161(3)
    O1W H1WB O3W . 0.85(3) 2.09(3) 2.882(6) 155(5)
data_global
_journal_date_recd_electronic     2008-03-02
_journal_date_accepted     2008-04-07
_journal_name_full     'Acta Crystallographica, Section E'
_journal_year     2008
_journal_volume     64
_journal_issue      6
_journal_page_first     o1000
_journal_page_last     o1000
_journal_paper_category     QO
_journal_coeditor_code     LH2601
_publ_contact_author
;
     'Li, Xiao-Feng'
     Institute of Marine Material and Engineering
     Shanghai Maritime University
     Shanghai 200135
     People's Republic of China
;
_publ_contact_author_email     lxf_shmtu@yahoo.com.cn
_publ_contact_author_fax     ?
_publ_contact_author_phone     ?
_publ_section_title
;
2,3-Diaminophenazine tetrahydrate
;
loop_
    _publ_author_name
    _publ_author_address
    'Li, Xiao-Feng'
;
     Institute of Marine Materials and Engineering
     Shanghai Maritime University
     Shanghai 200135
     People's Republic of China
;
    'An, Yan'
;
     Institute of Marine Materials and Engineering
     Shanghai Maritime University
     Shanghai 200135
     People's Republic of China
;
    'Yin, Yan-Sheng'
;
     Institute of Marine Materials and Engineering
     Shanghai Maritime University
     Shanghai 200135
     People's Republic of China
;
_refine_ls_abs_structure_Rogers     ?
