# Supplementary material for: 2,3-Diamino­phenazine tetra­hydrate
Source: Acta Crystallogr Sect E Struct Rep Online. 2008 May 7;64(Pt 6):o1000. doi: 10.1107/S1600536808009598 (PMC2961609; doi:10.1107/S1600536808009598)
Supplement: Supplementary file 2 [file e-64-o1000-Isup2.hkl]

# 
# h,k,l, Fc-squared, Fo-squared, sigma(Fo-squared) and status flag 
# 
data_I
_shelx_title ' cd3 in Pca2(1)' 
_shelx_refln_list_code          4 
_shelx_F_calc_maximum      151.22 
_exptl_crystal_F_000       600.00 
_reflns_d_resolution_high  0.8107 
 
loop_ 
 _symmetry_equiv_pos_as_xyz 
 'x, y, z' 
 '-x, -y, z+1/2' 
 'x+1/2, -y, z' 
 '-x+1/2, y, z+1/2' 
 
_cell_length_a    16.7593 
_cell_length_b    18.1200 
_cell_length_c     4.7834 
_cell_angle_alpha  90.000 
_cell_angle_beta   90.000 
_cell_angle_gamma  90.000 
 
_shelx_F_squared_multiplier     1.000 
 
loop_ 
 _refln_index_h 
 _refln_index_k 
 _refln_index_l 
 _refln_F_squared_calc 
 _refln_F_squared_meas 
 _refln_F_squared_sigma 
 _refln_observed_status 
   2   0   0     5736.98     6107.03    152.03 o 
   4   0   0       83.25       86.99      3.75 o 
   6   0   0     3067.09     3041.51     77.23 o 
   8   0   0     1883.39     1819.94     48.16 o 
  10   0   0      202.01      189.78      8.29 o 
  12   0   0      509.93      484.79     16.85 o 
  14   0   0       28.52       28.09      4.24 o 
  16   0   0       22.94       18.91      4.03 o 
  18   0   0      140.92      159.86     10.05 o 
  20   0   0      212.73      210.42     12.30 o 
   0   1   0      162.87       -0.12      0.08 o 
   2   1   0       22.92       25.13      0.81 o 
   3   1   0      625.00      584.28      7.81 o 
   4   1   0       28.92       27.81      1.21 o 
   5   1   0       67.77       61.61      1.89 o 
   6   1   0       48.36       57.26      2.42 o 
   7   1   0        3.48        2.85      0.98 o 
   8   1   0       40.17       52.56      2.61 o 
   9   1   0      332.33      273.62      7.22 o 
  10   1   0       73.43       66.55      5.21 o 
  11   1   0      144.45      141.88      9.64 o 
  12   1   0       11.97       10.35      1.89 o 
  13   1   0       41.60       42.59      3.40 o 
  14   1   0        0.04       -0.10      1.28 o 
  15   1   0        8.70        6.88      1.92 o 
  16   1   0        0.02       -0.33      1.57 o 
  17   1   0       36.19       33.28      3.75 o 
  18   1   0        5.87        8.15      2.56 o 
  19   1   0      673.14      697.57     18.94 o 
  20   1   0        3.50        8.00      7.48 o 
   0   2   0    17228.83    17466.44    436.58 o 
   1   2   0      680.65      696.55      8.98 o 
   2   2   0     2223.91     2708.65     39.04 o 
   3   2   0      377.52      415.56      5.77 o 
   4   2   0     6237.57     6916.32     85.85 o 
   5   2   0      223.62      232.04      4.51 o 
   6   2   0      297.43      338.05      6.24 o 
   7   2   0       19.24       21.00      1.41 o 
   8   2   0      160.58      127.36      8.13 o 
   9   2   0        6.59        6.62      1.39 o 
  10   2   0       25.19       30.10      2.88 o 
  11   2   0       14.85       15.14      2.02 o 
  12   2   0      363.70      314.32      8.74 o 
  13   2   0        0.80        0.21      1.13 o 
  14   2   0        0.04       -0.42      2.57 o 
  15   2   0        5.32        6.68      2.56 o 
  16   2   0       63.71       59.97      4.45 o 
  17   2   0        0.92        2.26      1.78 o 
  18   2   0       37.31       50.93      7.93 o 
  19   2   0        4.77        6.98      2.47 o 
  20   2   0      188.45      173.16      7.88 o 
   0   3   0      351.99      473.90      9.65 o 
   1   3   0        2.60        3.17      0.80 o 
   2   3   0        1.65        1.59      0.31 o 
   3   3   0      562.46      522.61      6.39 o 
   4   3   0        4.57        5.04      0.50 o 
   5   3   0      163.31      141.91      2.72 o 
   6   3   0      209.00      209.67      4.42 o 
   7   3   0       58.50       49.60      2.98 o 
   8   3   0       81.37       77.10      2.69 o 
   9   3   0     1385.86     1570.91     24.62 o 
  10   3   0        6.99        9.66      1.68 o 
  11   3   0      514.76      508.58     31.50 o 
  12   3   0      112.32      104.27      4.55 o 
  13   3   0        6.77        8.49      1.81 o 
  14   3   0        9.37       12.05      2.25 o 
  15   3   0        0.00        2.74      2.29 o 
  16   3   0        0.54        0.30      1.63 o 
  17   3   0        5.07        4.70      2.08 o 
  18   3   0        0.06        2.70      3.82 o 
  19   3   0      138.43      137.32      9.37 o 
  20   3   0       60.85       70.42      5.71 o 
   0   4   0    12599.81    14126.23    246.83 o 
   1   4   0     1124.74     1208.33     15.58 o 
   2   4   0       66.56       58.52      1.16 o 
   3   4   0      141.44      174.08      2.57 o 
   4   4   0     1252.57     1262.28     14.74 o 
   5   4   0        3.13        3.62      0.54 o 
   6   4   0      222.42      209.85      3.33 o 
   7   4   0      200.43      192.99      4.43 o 
   8   4   0      582.31      597.56     10.57 o 
   9   4   0        3.07        3.15      1.04 o 
  10   4   0      502.45      547.52     10.31 o 
  11   4   0        2.67        4.75      1.51 o 
  12   4   0      468.85      442.91     11.98 o 
  13   4   0       25.50       23.22      2.73 o 
  14   4   0        4.05        4.64      1.71 o 
  15   4   0       17.03       15.50      2.53 o 
  16   4   0        9.73       10.63      2.79 o 
  17   4   0        1.23        5.20      2.03 o 
  18   4   0        0.30        2.87      2.05 o 
  19   4   0        0.05        1.95      3.09 o 
  20   4   0        0.08       -1.80      3.91 o 
   0   5   0      112.87      101.44      2.93 o 
   1   5   0      363.86      397.96      5.77 o 
   2   5   0      101.60       99.55      1.72 o 
   3   5   0      347.31      299.36      4.05 o 
   4   5   0       36.66       41.43      1.12 o 
   5   5   0      540.37      514.58      7.60 o 
   6   5   0        0.72        0.25      0.48 o 
   7   5   0      272.36      245.85      4.51 o 
   8   5   0     1164.37     1258.60     17.31 o 
   9   5   0     1104.82     1247.45     17.36 o 
  10   5   0       65.15       65.25      2.76 o 
  11   5   0      606.27      604.73     21.60 o 
  12   5   0       54.62       54.40      2.95 o 
  13   5   0        0.43       -0.17      1.20 o 
  14   5   0        6.10        9.13      2.05 o 
  15   5   0       15.28       20.62      2.85 o 
  16   5   0        0.03        0.05      1.64 o 
  17   5   0       10.17       10.78      6.06 o 
  18   5   0        2.85        3.39      1.97 o 
  19   5   0       17.78       19.57      4.43 o 
  20   5   0        7.69       13.96      2.97 o 
   0   6   0    22866.93    25645.87    452.13 o 
   1   6   0     4454.44     4819.38     60.13 o 
   2   6   0      538.03      568.98      8.10 o 
   3   6   0        9.08        9.45      0.59 o 
   4   6   0      689.14      668.95      9.50 o 
   5   6   0        9.70       10.37      0.72 o 
   6   6   0      155.21      139.16      2.57 o 
   7   6   0      116.01      108.96      2.73 o 
   8   6   0      104.22      106.58      4.64 o 
   9   6   0       77.56       72.88      2.49 o 
  10   6   0      658.47      662.31     10.36 o 
  11   6   0      652.51      610.29      9.90 o 
  12   6   0       11.61       10.96      1.39 o 
  13   6   0        7.53        9.38      1.38 o 
  14   6   0        5.77        5.46      1.42 o 
  15   6   0        3.70        2.18      2.91 o 
  16   6   0        0.08        0.10      2.82 o 
  17   6   0       46.77       41.96      6.20 o 
  18   6   0       37.95       42.79      4.38 o 
  19   6   0        5.93        7.05      4.26 o 
   0   7   0      128.49      137.95      7.26 o 
   1   7   0      297.69      326.30      5.20 o 
   2   7   0     1430.19     1488.33     19.54 o 
   3   7   0      598.35      597.99      7.56 o 
   4   7   0        1.15        0.63      0.52 o 
   5   7   0      608.12      583.80      7.56 o 
   6   7   0       26.46       25.89      1.13 o 
   7   7   0      418.87      389.31      6.52 o 
   8   7   0      511.58      513.96      8.27 o 
   9   7   0     1548.20     1601.62     21.92 o 
  10   7   0      147.59      140.85      4.91 o 
  11   7   0      144.77      148.35      3.82 o 
  12   7   0       64.05       65.61      2.72 o 
  13   7   0       21.70       22.25      1.87 o 
  14   7   0        1.89        2.74      1.83 o 
  15   7   0        2.70        5.34      1.89 o 
  16   7   0        3.31        5.75      2.07 o 
  17   7   0        0.77        5.81      2.10 o 
  18   7   0       43.99       55.01      5.98 o 
  19   7   0       61.89       66.90      5.44 o 
   0   8   0      913.36     1157.95     22.09 o 
   1   8   0      355.75      445.16      6.85 o 
   2   8   0     1046.10     1047.79     14.31 o 
   3   8   0      711.85      796.42      9.87 o 
   4   8   0       21.81       23.12      1.27 o 
   5   8   0       93.44       94.39      2.92 o 
   6   8   0        2.60        2.46      0.54 o 
   7   8   0        3.69        2.71      1.08 o 
   8   8   0       72.25       71.03      2.37 o 
   9   8   0       10.52       14.34      2.32 o 
  10   8   0       55.75       54.41      2.33 o 
  11   8   0        4.81        7.33      1.23 o 
  12   8   0       73.18       78.64      2.93 o 
  13   8   0        7.90        5.71      1.52 o 
  14   8   0        0.40        0.98      1.28 o 
  15   8   0       32.59       35.15      3.68 o 
  16   8   0        0.72        2.12      3.88 o 
  17   8   0       31.75       26.32      5.70 o 
  18   8   0       39.80       40.95      4.36 o 
  19   8   0       17.53       24.42      7.34 o 
   0   9   0       45.03       53.00      2.51 o 
   1   9   0      163.22      205.55      3.93 o 
   2   9   0        2.05        2.74      0.75 o 
   3   9   0      590.30      601.47      7.82 o 
   4   9   0        3.06        5.05      1.28 o 
   5   9   0      121.72      118.50      2.30 o 
   6   9   0        8.33        7.07      1.16 o 
   7   9   0      275.37      254.77      5.72 o 
   8   9   0       16.02       13.93      1.54 o 
   9   9   0      246.71      217.74      4.72 o 
  10   9   0        2.68        2.56      0.94 o 
  11   9   0       14.02       14.40      1.54 o 
  12   9   0       27.29       24.26      2.33 o 
  13   9   0        3.76        3.33      1.76 o 
  14   9   0        0.12        1.58      1.36 o 
  15   9   0        3.92        4.74      1.62 o 
  16   9   0        0.06       -0.79      1.77 o 
  17   9   0        4.75        2.03      1.99 o 
  18   9   0       18.46       21.50      3.32 o 
   0  10   0      682.85      790.56     16.18 o 
   1  10   0     1146.49     1191.21     16.42 o 
   2  10   0      184.56      195.21      4.74 o 
   3  10   0        0.60        1.15      0.57 o 
   4  10   0       23.82       26.22      1.52 o 
   5  10   0       18.68       20.32      1.42 o 
   6  10   0        1.69        1.71      1.09 o 
   7  10   0       38.43       34.37      2.06 o 
   8  10   0        0.22        0.59      0.79 o 
   9  10   0        7.67       11.53      1.34 o 
  10  10   0       20.93       21.12      1.77 o 
  11  10   0        0.53        1.29      1.14 o 
  12  10   0       70.27       71.68      3.64 o 
  13  10   0       52.90       50.67      3.29 o 
  14  10   0        0.26        2.41      1.45 o 
  15  10   0        7.95        7.56      1.83 o 
  16  10   0        0.01        0.21      1.43 o 
  17  10   0       13.96       13.17      2.77 o 
  18  10   0       12.87       18.34      3.77 o 
   0  11   0       78.81       87.86      4.97 o 
   1  11   0       30.97       38.28      1.80 o 
   2  11   0      138.79      152.17      3.49 o 
   3  11   0       90.67       76.30      2.39 o 
   4  11   0       23.55       27.35      1.89 o 
   5  11   0      223.42      197.97      7.47 o 
   6  11   0       27.40       28.90      1.74 o 
   7  11   0       40.94       43.62      3.82 o 
   8  11   0      631.43      598.61     10.84 o 
   9  11   0      183.46      175.42      4.30 o 
  10  11   0      137.24      136.79      3.85 o 
  11  11   0       69.02       66.15      3.49 o 
  12  11   0       90.34       89.29      3.95 o 
  13  11   0       32.30       33.07      2.89 o 
  14  11   0        6.66       10.13      3.13 o 
  15  11   0       13.52       17.78      2.40 o 
  16  11   0        0.81        2.23      1.61 o 
  17  11   0        1.87        2.64      2.10 o 
   0  12   0        4.43        3.91      1.25 o 
   1  12   0       56.73       55.96      2.10 o 
   2  12   0       28.18       34.47      1.81 o 
   3  12   0      148.16      147.89      3.56 o 
   4  12   0        0.99        1.74      0.84 o 
   5  12   0        2.27        2.04      0.85 o 
   6  12   0        5.19        6.81      1.13 o 
   7  12   0        8.51        9.85      1.33 o 
   8  12   0        7.93        9.10      1.37 o 
   9  12   0       20.69       25.74      2.00 o 
  10  12   0       67.59       70.60      4.01 o 
  11  12   0      358.61      323.57      7.95 o 
  12  12   0      210.47      190.37      6.19 o 
  13  12   0      127.17      116.32      8.31 o 
  14  12   0       14.88       14.78      2.26 o 
  15  12   0        2.72        5.24      2.10 o 
  16  12   0        4.21        6.34      1.89 o 
  17  12   0        1.84        2.28      1.79 o 
   0  13   0        1.92        0.07      2.61 o 
   1  13   0       41.49       45.70      3.38 o 
   2  13   0      234.51      225.19      4.78 o 
   3  13   0       38.46       34.76      2.04 o 
   4  13   0        0.08        0.41      0.84 o 
   5  13   0       80.44       74.77      3.09 o 
   6  13   0       88.25       77.82      4.01 o 
   7  13   0      903.03      865.51     13.37 o 
   8  13   0      840.82      807.00     12.72 o 
   9  13   0      503.98      456.20      9.84 o 
  10  13   0        9.49       10.99      1.95 o 
  11  13   0       72.29       76.09      3.90 o 
  12  13   0      105.63       98.04      4.34 o 
  13  13   0       57.01       60.38      3.79 o 
  14  13   0        6.80        9.20      2.17 o 
  15  13   0        0.00        0.15      1.47 o 
  16  13   0        1.93        6.68      1.96 o 
   0  14   0       28.24       26.85      4.38 o 
   1  14   0        0.11        1.34      0.90 o 
   2  14   0       17.67       19.77      2.32 o 
   3  14   0       14.27       13.52      1.68 o 
   4  14   0        7.30        7.13      1.21 o 
   5  14   0       17.99       17.27      1.61 o 
   6  14   0        0.07        0.67      1.03 o 
   7  14   0       24.18       25.59      2.05 o 
   8  14   0       13.91       20.17      1.90 o 
   9  14   0        1.79        0.73      1.33 o 
  10  14   0       16.08       18.06      2.23 o 
  11  14   0      117.65      109.82      4.46 o 
  12  14   0      173.55      155.95      5.47 o 
  13  14   0      118.40      124.99      5.01 o 
  14  14   0       15.84       19.15      4.78 o 
  15  14   0        2.03        2.48      1.72 o 
  16  14   0        6.92        6.19      2.03 o 
   0  15   0       18.97       14.11      2.12 o 
   1  15   0        1.02        1.27      0.95 o 
   2  15   0       49.15       54.69      2.51 o 
   3  15   0       45.41       46.09      2.37 o 
   4  15   0       20.57       16.97      1.66 o 
   5  15   0        9.80       12.43      1.50 o 
   6  15   0       60.05       61.13      2.79 o 
   7  15   0       81.56       78.27      3.96 o 
   8  15   0      185.95      149.76     10.06 o 
   9  15   0       15.34       13.24      1.99 o 
  10  15   0        1.30        5.69      1.74 o 
  11  15   0        4.27        4.74      1.63 o 
  12  15   0       19.27       20.06      2.57 o 
  13  15   0       23.08       26.10      2.90 o 
  14  15   0        0.02        2.60      1.73 o 
  15  15   0        2.70        1.57      2.04 o 
   0  16   0       58.13       53.56      3.59 o 
   1  16   0        0.00        1.87      1.02 o 
   2  16   0       27.31       28.15      2.06 o 
   3  16   0       71.92       59.86      2.91 o 
   4  16   0       30.61       28.17      2.06 o 
   5  16   0       13.51       15.48      1.71 o 
   6  16   0        2.12        3.29      1.23 o 
   7  16   0        1.16        1.40      1.40 o 
   8  16   0        1.02        0.48      1.38 o 
   9  16   0        7.34        8.35      2.87 o 
  10  16   0        4.22        6.64      1.79 o 
  11  16   0       36.44       38.85      3.25 o 
  12  16   0       80.51       76.44      4.34 o 
  13  16   0       37.28       45.87      3.65 o 
  14  16   0        6.36       12.14      2.28 o 
   0  17   0        0.30        0.39      1.48 o 
   1  17   0       17.73       19.46      1.83 o 
   2  17   0        0.03        1.90      1.05 o 
   3  17   0       26.89       24.07      2.00 o 
   4  17   0        5.84        5.50      1.56 o 
   5  17   0       23.84       27.35      2.16 o 
   6  17   0        5.47        4.69      1.57 o 
   7  17   0       15.18       17.70      2.28 o 
   8  17   0        1.55        2.20      1.55 o 
   9  17   0        0.15        0.40      1.72 o 
  10  17   0        8.43       13.50      2.22 o 
  11  17   0        1.04        8.79      1.95 o 
  12  17   0        0.06        0.16      1.62 o 
  13  17   0        0.15        1.58      2.49 o 
   0  18   0       10.09       11.31      2.27 o 
   1  18   0       11.60        7.34      1.40 o 
   2  18   0        3.06        1.80      1.17 o 
   3  18   0        1.46        0.91      1.73 o 
   4  18   0        2.88        3.77      1.31 o 
   5  18   0        0.27       -0.08      1.14 o 
   6  18   0        2.02        3.95      1.58 o 
   7  18   0        1.47        3.30      1.61 o 
   8  18   0        0.76        2.37      1.98 o 
   9  18   0        2.05        3.59      3.71 o 
  10  18   0        0.55        2.55      2.31 o 
  11  18   0        0.28        2.44      3.42 o 
  12  18   0        2.95        5.36      2.28 o 
   0  19   0        1.59        0.83      2.38 o 
   1  19   0        0.74        0.73      1.81 o 
   2  19   0       35.52       37.08      8.93 o 
   3  19   0       17.53       16.96      2.86 o 
   4  19   0       24.55       24.38      2.56 o 
   5  19   0        1.41        4.13      3.72 o 
   6  19   0       19.23       23.80      3.27 o 
   7  19   0       51.88       59.47      4.77 o 
   8  19   0       27.68       30.17      3.74 o 
   9  19   0        5.55        7.02      2.29 o 
  10  19   0        0.00        3.64      5.14 o 
   0  20   0        8.12       11.58      3.69 o 
   1  20   0        5.25        5.33      3.36 o 
   2  20   0       25.62       29.60      6.49 o 
   3  20   0       26.28       19.42      3.03 o 
   4  20   0       11.97        9.84      3.67 o 
   5  20   0       34.01       35.78      5.63 o 
   6  20   0        2.38        1.09      2.61 o 
   7  20   0       20.02       22.71      4.99 o 
   8  20   0        1.93        4.86      3.02 o 
   9  20   0        2.35        5.50      3.07 o 
   0  21   0        0.03        4.86      3.07 o 
   1  21   0        0.79        0.06      2.78 o 
   2  21   0        0.15        4.68      2.47 o 
   3  21   0        5.18        2.76      2.95 o 
   4  21   0        4.08       10.41      3.80 o 
   5  21   0        1.15        5.30      3.38 o 
   6  21   0       12.19       17.21      4.44 o 
   7  21   0       17.55       21.34      4.96 o 
   0  22   0        6.75       12.27      4.08 o 
   1  22   0        0.52        6.23      2.50 o 
   2  22   0        1.62        6.67      3.20 o 
   3  22   0        2.79        2.22      3.10 o 
   2   0   1     4253.70     4674.84     67.21 o 
   4   0   1    17658.78    20227.14    251.18 o 
   6   0   1     3422.59     3527.08     44.60 o 
   8   0   1        7.21        7.24      0.88 o 
  10   0   1      295.92      323.81      6.92 o 
  12   0   1       52.56       50.43      2.75 o 
  14   0   1      135.10      126.79      5.48 o 
  16   0   1      685.92      654.02     16.40 o 
  18   0   1      107.39      104.35      8.60 o 
  20   0   1       36.81       46.38      4.73 o 
   1   1   1      115.28      115.69      1.51 o 
   2   1   1     1773.54     1825.54     17.52 o 
   3   1   1    22868.50    25452.03    224.27 o 
   4   1   1     1884.35     2020.42     18.22 o 
   5   1   1     1744.88     2017.93     18.31 o 
   6   1   1     3190.06     3409.42     32.71 o 
   7   1   1      206.99      190.42      2.79 o 
   8   1   1       62.43       61.64      1.49 o 
   9   1   1       26.48       24.96      1.13 o 
  10   1   1      107.05      110.85      2.25 o 
  11   1   1       13.24       12.18      1.07 o 
  12   1   1       36.53       36.61      1.71 o 
  13   1   1       44.35       39.98      2.94 o 
  14   1   1        8.30       13.13      1.60 o 
  15   1   1      405.22      401.44     14.95 o 
  16   1   1        3.11        4.18      1.47 o 
  17   1   1      312.81      294.18      7.01 o 
  18   1   1       20.80       24.81      2.43 o 
  19   1   1        5.96        7.77      1.88 o 
  20   1   1        0.46        1.48      1.53 o 
   1   2   1       26.17       30.24      1.07 o 
   2   2   1     2596.19     3069.05     27.27 o 
   3   2   1     1443.59     1654.50     15.04 o 
   4   2   1     6093.98     6852.76     64.44 o 
   5   2   1      570.78      663.76      7.07 o 
   6   2   1     2080.30     2234.34     21.83 o 
   7   2   1       49.22       60.18      1.43 o 
   8   2   1      152.99      162.54      2.63 o 
   9   2   1       34.32       34.06      1.36 o 
  10   2   1       83.38       78.66      2.22 o 
  11   2   1       13.23       12.35      0.98 o 
  12   2   1      157.95      156.16      3.59 o 
  13   2   1       41.85       40.61      2.09 o 
  14   2   1        9.18        9.85      1.46 o 
  15   2   1       34.20       32.85      2.44 o 
  16   2   1      345.49      340.54      7.41 o 
  17   2   1        5.32        8.50      1.70 o 
  18   2   1       77.10       77.32      4.06 o 
  19   2   1        2.11        0.99      1.34 o 
  20   2   1       15.09       19.00      2.30 o 
   1   3   1      401.80      417.81      4.87 o 
   2   3   1      988.98     1069.25     10.58 o 
   3   3   1     1909.94     2239.53     20.18 o 
   4   3   1      906.20     1053.86      9.97 o 
   5   3   1      544.48      589.99      5.61 o 
   6   3   1     1386.29     1433.10     14.41 o 
   7   3   1      491.51      600.95      6.78 o 
   8   3   1      213.59      225.65      3.30 o 
   9   3   1       70.63       68.42      1.69 o 
  10   3   1      146.47      127.41      2.64 o 
  11   3   1       43.11       46.59      1.77 o 
  12   3   1       34.83       36.40      1.69 o 
  13   3   1       58.78       71.62      2.66 o 
  14   3   1       97.28       82.28      3.26 o 
  15   3   1      116.56      116.10      3.91 o 
  16   3   1       24.08       22.54      2.19 o 
  17   3   1       61.88       63.74      3.86 o 
  18   3   1        9.53       12.29      1.94 o 
  19   3   1        0.93        1.08      1.34 o 
  20   3   1        1.39        2.24      1.46 o 
   1   4   1      360.47      381.65      3.44 o 
   2   4   1      714.37      733.76      6.59 o 
   3   4   1       21.33       25.86      0.86 o 
   4   4   1      159.86      180.86      2.21 o 
   5   4   1      149.79      151.05      1.95 o 
   6   4   1      148.92      200.29      2.46 o 
   7   4   1       15.95       17.94      0.77 o 
   8   4   1      208.45      277.03      3.97 o 
   9   4   1      305.15      304.20      4.23 o 
  10   4   1       88.36       83.77      2.38 o 
  11   4   1       91.43       86.05      2.25 o 
  12   4   1      158.57      149.43      3.18 o 
  13   4   1       58.63       56.90      2.16 o 
  14   4   1      138.10      129.91      3.97 o 
  15   4   1       26.60       27.66      2.27 o 
  16   4   1        6.54        6.65      1.55 o 
  17   4   1       10.25        8.82      2.58 o 
  18   4   1        9.60        9.23      1.70 o 
  19   4   1        3.23        4.42      1.48 o 
  20   4   1        3.47        4.66      1.62 o 
   1   5   1      291.48      261.04      2.55 o 
   2   5   1     1801.24     1908.81     15.45 o 
   3   5   1      301.14      338.82      3.29 o 
   4   5   1     1101.43     1104.14      9.36 o 
   5   5   1       82.91      114.61      1.58 o 
   6   5   1      754.52      747.11      6.76 o 
   7   5   1     1264.29     1417.48     12.72 o 
   8   5   1       95.04       97.55      2.11 o 
   9   5   1       70.56       63.66      2.74 o 
  10   5   1      102.27      101.24      2.21 o 
  11   5   1       13.53       14.03      1.08 o 
  12   5   1       86.17       73.55      2.23 o 
  13   5   1      226.28      226.13      4.26 o 
  14   5   1       54.56       50.00      2.16 o 
  15   5   1       27.72       26.26      2.20 o 
  16   5   1        7.74        9.19      1.67 o 
  17   5   1       32.52       34.99      2.68 o 
  18   5   1        1.25        0.82      1.21 o 
  19   5   1        0.19       -0.62      1.69 o 
   1   6   1     1120.57     1193.99      9.92 o 
   2   6   1      772.15      787.39      6.78 o 
   3   6   1     1962.03     2118.44     16.41 o 
   4   6   1      342.60      388.73      3.82 o 
   5   6   1     1467.28     1514.25     12.70 o 
   6   6   1     2563.17     2825.25     22.98 o 
   7   6   1      163.14      162.13      2.39 o 
   8   6   1      154.18      168.39      2.61 o 
   9   6   1       11.30       12.78      0.96 o 
  10   6   1       20.92       19.26      1.22 o 
  11   6   1      146.44      136.94      2.75 o 
  12   6   1      151.01      137.82      2.86 o 
  13   6   1        2.34        1.67      0.81 o 
  14   6   1      125.97      113.36      2.77 o 
  15   6   1       43.94       48.38      2.33 o 
  16   6   1       90.38       85.16      3.32 o 
  17   6   1       11.47       12.84      1.69 o 
  18   6   1        9.09        8.77      1.79 o 
  19   6   1        7.11        7.53      1.65 o 
   1   7   1      887.10      885.01      7.60 o 
   2   7   1      701.05      733.00      6.45 o 
   3   7   1     2094.03     2247.15     19.31 o 
   4   7   1      686.99      664.18      6.07 o 
   5   7   1     2082.54     2190.75     18.02 o 
   6   7   1      328.07      347.02      3.88 o 
   7   7   1      116.46      119.69      1.92 o 
   8   7   1      100.55       96.98      1.75 o 
   9   7   1       26.86       27.14      1.19 o 
  10   7   1        5.82        4.61      0.76 o 
  11   7   1       19.43       19.62      1.35 o 
  12   7   1       19.31       18.56      1.30 o 
  13   7   1       58.40       60.54      2.10 o 
  14   7   1      145.19      132.74      3.33 o 
  15   7   1       15.81       17.65      1.58 o 
  16   7   1        7.36        6.33      1.26 o 
  17   7   1       20.16       17.83      1.86 o 
  18   7   1       32.79       34.55      2.82 o 
  19   7   1        4.76        7.06      1.79 o 
   1   8   1      123.04      117.38      1.83 o 
   2   8   1      315.66      351.13      4.02 o 
   3   8   1      332.76      315.29      3.74 o 
   4   8   1      779.49      820.63      7.77 o 
   5   8   1      397.41      430.56      4.58 o 
   6   8   1       82.19       63.59      1.35 o 
   7   8   1       32.35       34.14      1.21 o 
   8   8   1       33.55       32.62      1.26 o 
   9   8   1       95.35       93.50      2.06 o 
  10   8   1       10.12       10.91      0.94 o 
  11   8   1        1.67        2.35      0.72 o 
  12   8   1        3.96        4.25      0.97 o 
  13   8   1       29.24       28.00      1.76 o 
  14   8   1       66.33       73.87      2.68 o 
  15   8   1       10.77       10.98      1.39 o 
  16   8   1       73.34       68.05      2.79 o 
  17   8   1        7.18        8.89      1.65 o 
  18   8   1       19.76       19.51      2.23 o 
   1   9   1       75.33       76.63      1.50 o 
   2   9   1      298.36      358.10      4.37 o 
   3   9   1       66.25       69.45      1.46 o 
   4   9   1       29.72       35.89      1.06 o 
   5   9   1       94.88      102.65      1.76 o 
   6   9   1      112.20      112.55      1.89 o 
   7   9   1        4.26        4.43      0.65 o 
   8   9   1       73.79       67.75      1.70 o 
   9   9   1       86.22       73.33      1.82 o 
  10   9   1        6.68        6.51      0.90 o 
  11   9   1       50.59       49.06      1.93 o 
  12   9   1       31.91       31.59      1.82 o 
  13   9   1       21.10       22.24      1.68 o 
  14   9   1      107.57      102.71      3.01 o 
  15   9   1        5.23        4.00      1.10 o 
  16   9   1       13.67       17.15      1.83 o 
  17   9   1       32.98       35.81      2.52 o 
  18   9   1        3.37        7.21      1.71 o 
   1  10   1      294.84      332.40      4.04 o 
   2  10   1       74.00       77.78      1.60 o 
   3  10   1      255.75      233.56      3.17 o 
   4  10   1       63.65       56.94      1.31 o 
   5  10   1      120.93      126.94      2.05 o 
   6  10   1       73.62       75.41      1.56 o 
   7  10   1       29.85       34.04      1.29 o 
   8  10   1       33.30       34.26      1.75 o 
   9  10   1      211.49      192.01      3.45 o 
  10  10   1       37.53       33.79      1.63 o 
  11  10   1      102.10       94.63      2.50 o 
  12  10   1       83.12       78.00      3.91 o 
  13  10   1       33.39       37.46      2.06 o 
  14  10   1       15.83       15.72      1.52 o 
  15  10   1       23.48       23.28      2.09 o 
  16  10   1       11.33       11.22      2.23 o 
  17  10   1       12.36       13.53      1.77 o 
  18  10   1        1.36        2.82      1.38 o 
   1  11   1      123.09      113.84      2.04 o 
   2  11   1       25.84       24.16      1.05 o 
   3  11   1      114.95      111.27      2.03 o 
   4  11   1      285.58      275.54      3.69 o 
   5  11   1      126.82      122.28      2.38 o 
   6  11   1       50.63       49.58      1.69 o 
   7  11   1      180.91      157.86      3.52 o 
   8  11   1       84.32       71.74      2.28 o 
   9  11   1      143.77      137.18      2.91 o 
  10  11   1       91.47       87.10      2.37 o 
  11  11   1       81.60       79.69      2.41 o 
  12  11   1       84.98       80.03      2.57 o 
  13  11   1       56.13       57.28      2.31 o 
  14  11   1        5.62        7.52      1.30 o 
  15  11   1       43.20       41.11      2.56 o 
  16  11   1       12.97       14.88      1.79 o 
  17  11   1        3.88        4.63      1.40 o 
   1  12   1      101.32       91.72      2.12 o 
   2  12   1        3.99        4.94      0.67 o 
   3  12   1      165.73      157.72      2.61 o 
   4  12   1      171.80      156.80      2.80 o 
   5  12   1      353.40      307.84      4.60 o 
   6  12   1      223.28      196.88      5.75 o 
   7  12   1      129.19      118.99      3.48 o 
   8  12   1      213.81      201.71      3.65 o 
   9  12   1       26.69       27.34      1.55 o 
  10  12   1      171.69      158.00      3.30 o 
  11  12   1      174.20      156.93      3.38 o 
  12  12   1       98.78       96.41      2.73 o 
  13  12   1       23.06       23.48      1.66 o 
  14  12   1        9.42       10.42      1.64 o 
  15  12   1       57.74       58.39      3.44 o 
  16  12   1       23.16       27.74      2.58 o 
  17  12   1        7.16       11.47      2.30 o 
   1  13   1       68.66       63.31      2.06 o 
   2  13   1        5.31        5.74      0.75 o 
   3  13   1       61.86       62.68      1.92 o 
   4  13   1      233.51      235.65      3.51 o 
   5  13   1      194.85      176.37      3.25 o 
   6  13   1       10.69       12.84      1.15 o 
   7  13   1       64.16       61.08      2.05 o 
   8  13   1      233.07      217.70      4.19 o 
   9  13   1       85.42       79.43      2.69 o 
  10  13   1      155.65      150.21      3.59 o 
  11  13   1       32.75       35.56      2.12 o 
  12  13   1       77.10       78.64      2.93 o 
  13  13   1       20.49       22.49      2.17 o 
  14  13   1       27.63       29.87      2.37 o 
  15  13   1       31.92       35.06      2.85 o 
  16  13   1       16.51       17.78      2.22 o 
   1  14   1       66.73       62.44      2.14 o 
   2  14   1        2.32        1.70      0.85 o 
   3  14   1      126.32      111.05      2.77 o 
   4  14   1      277.49      264.53      4.65 o 
   5  14   1      125.21      123.71      3.03 o 
   6  14   1       43.29       38.80      2.36 o 
   7  14   1       38.89       38.37      1.99 o 
   8  14   1       22.04       19.73      1.74 o 
   9  14   1       89.59       82.68      2.76 o 
  10  14   1      108.24      104.06      3.13 o 
  11  14   1       47.39       46.83      2.40 o 
  12  14   1       20.66       24.25      1.88 o 
  13  14   1        0.91        3.03      1.29 o 
  14  14   1       17.24       16.83      2.05 o 
  15  14   1       30.52       25.56      2.53 o 
   1  15   1       49.13       33.64      1.79 o 
   2  15   1       23.38       24.12      1.59 o 
   3  15   1      158.77      142.10      4.27 o 
   4  15   1      156.15      138.63      3.84 o 
   5  15   1       38.14       36.75      2.21 o 
   6  15   1       43.41       40.90      2.81 o 
   7  15   1       13.66       13.30      1.54 o 
   8  15   1       13.27       11.20      1.61 o 
   9  15   1       45.41       44.02      3.82 o 
  10  15   1       19.24       21.81      2.02 o 
  11  15   1       12.97       13.61      1.70 o 
  12  15   1        6.28        6.66      1.66 o 
  13  15   1        6.08        7.09      1.76 o 
  14  15   1        8.80        7.53      1.76 o 
   1  16   1       30.18       26.87      1.72 o 
   2  16   1        2.25        1.35      0.92 o 
   3  16   1       15.53       19.41      1.71 o 
   4  16   1       33.83       33.09      2.13 o 
   5  16   1       26.62       23.61      1.93 o 
   6  16   1        0.64        1.11      1.02 o 
   7  16   1        6.17        8.58      1.39 o 
   8  16   1       30.48       33.42      2.34 o 
   9  16   1        4.47        6.00      1.35 o 
  10  16   1        5.25        4.27      1.36 o 
  11  16   1        5.31        7.97      1.59 o 
  12  16   1        0.89        1.24      1.38 o 
  13  16   1        4.32        8.73      1.85 o 
  14  16   1        0.34        1.83      1.61 o 
   1  17   1        5.33        5.12      1.08 o 
   2  17   1        5.87        4.89      1.17 o 
   3  17   1        1.64        1.94      1.08 o 
   4  17   1        7.99       10.27      1.45 o 
   5  17   1        0.77        2.11      1.13 o 
   6  17   1        4.14        5.70      1.30 o 
   7  17   1        6.00        6.32      1.39 o 
   8  17   1        0.26        2.78      1.25 o 
   9  17   1        4.74        4.40      1.35 o 
  10  17   1        0.08        0.41      1.27 o 
  11  17   1        9.91       12.99      2.00 o 
  12  17   1        1.22        3.40      1.53 o 
   1  18   1       46.73       36.43      2.30 o 
   2  18   1        2.06        2.17      1.14 o 
   3  18   1        8.00        6.81      1.40 o 
   4  18   1        5.21        6.17      1.38 o 
   5  18   1        6.99        7.56      1.44 o 
   6  18   1       10.31       10.59      1.57 o 
   7  18   1        4.22        5.86      1.43 o 
   8  18   1        4.78        7.29      1.50 o 
   9  18   1        3.47        3.69      1.38 o 
  10  18   1       14.89       21.43      2.42 o 
  11  18   1       10.04       10.19      1.97 o 
   1  19   1       51.74       47.61      2.65 o 
   2  19   1        1.76        2.71      1.25 o 
   3  19   1        0.17        1.23      1.19 o 
   4  19   1        3.74        5.83      1.42 o 
   5  19   1        9.56        7.75      1.51 o 
   6  19   1       13.19       13.85      1.80 o 
   7  19   1       10.75       13.95      1.72 o 
   8  19   1       26.75       32.67      2.76 o 
   9  19   1        2.67        7.51      2.42 o 
  10  19   1       23.74       34.58      3.05 o 
   1  20   1       17.85       15.65      1.81 o 
   2  20   1        5.69        5.77      1.47 o 
   3  20   1       14.05       18.64      2.18 o 
   4  20   1       12.90       17.19      1.86 o 
   5  20   1       10.04       14.07      1.82 o 
   6  20   1        3.01        3.65      1.87 o 
   7  20   1        1.27        2.91      1.38 o 
   8  20   1        1.34        3.59      1.81 o 
   1  21   1        7.04       11.56      1.95 o 
   2  21   1        8.20       12.22      1.72 o 
   3  21   1       19.23       19.26      2.29 o 
   4  21   1       10.19       11.19      1.77 o 
   5  21   1        6.92        8.33      1.65 o 
   6  21   1        1.83        2.21      2.05 o 
   1  22   1        4.89        9.00      2.64 o 
   0   0   2       12.97       15.62      1.36 o 
   2   0   2      187.72      177.60      3.22 o 
   4   0   2      126.71      117.91      3.32 o 
   6   0   2     2149.05     2383.60     30.82 o 
   8   0   2     1409.71     1576.77     21.20 o 
  10   0   2       27.73       26.46      2.10 o 
  12   0   2      674.36      642.04     12.36 o 
  14   0   2      392.08      370.61     11.95 o 
  16   0   2        2.89        2.94      1.68 o 
  18   0   2       22.92       14.55      2.83 o 
   0   1   2     4097.86     4056.73     58.74 o 
   1   1   2      651.27      704.94      6.90 o 
   2   1   2     1234.15     1428.64     12.51 o 
   3   1   2      249.73      262.81      4.29 o 
   4   1   2      660.52      703.87      7.00 o 
   5   1   2      327.04      397.05      4.35 o 
   6   1   2      168.52      164.32      2.33 o 
   7   1   2     3307.22     3595.90     32.42 o 
   8   1   2      126.34      128.38      2.12 o 
   9   1   2       74.69       70.59      1.79 o 
  10   1   2       99.64       93.47      2.65 o 
  11   1   2       81.30       80.18      2.29 o 
  12   1   2      414.15      395.96      7.41 o 
  13   1   2      874.01      869.91     11.28 o 
  14   1   2       11.56       10.32      1.32 o 
  15   1   2       17.22       21.77      1.73 o 
  16   1   2       19.00       19.01      1.75 o 
  17   1   2       49.84       50.96      2.86 o 
  18   1   2        0.05        1.04      1.42 o 
  19   1   2        3.32        5.13      1.62 o 
   0   2   2      793.18      975.76     13.15 o 
   1   2   2      236.40      243.08      2.84 o 
   2   2   2        5.80        5.87      0.47 o 
   3   2   2      712.52      792.61      7.32 o 
   4   2   2      251.12      257.66      2.90 o 
   5   2   2      185.79      184.43      2.42 o 
   6   2   2      896.62      985.97      9.62 o 
   7   2   2     1156.77     1226.42     12.80 o 
   8   2   2      755.34      822.96      9.14 o 
   9   2   2       12.00       15.59      1.06 o 
  10   2   2       99.67       93.06      2.85 o 
  11   2   2       77.85       73.94      2.25 o 
  12   2   2      366.63      353.28      5.68 o 
  13   2   2       76.28       77.80      2.62 o 
  14   2   2      145.15      155.83      3.65 o 
  15   2   2        8.67        9.89      1.34 o 
  16   2   2       15.44       17.26      1.62 o 
  17   2   2        9.24        9.82      1.56 o 
  18   2   2       37.25       42.56      3.13 o 
  19   2   2        0.22        3.34      1.51 o 
   0   3   2     2501.39     2543.92     37.82 o 
   1   3   2       80.24       93.54      1.54 o 
   2   3   2       13.28       14.28      0.60 o 
   3   3   2      266.45      314.91      3.36 o 
   4   3   2      304.85      312.75      3.71 o 
   5   3   2      124.79      165.81      2.54 o 
   6   3   2      365.22      373.05      4.43 o 
   7   3   2      407.67      440.92      5.22 o 
   8   3   2     1263.07     1290.77     13.57 o 
   9   3   2       65.84       70.50      1.89 o 
  10   3   2       25.08       23.26      1.27 o 
  11   3   2       18.95       20.94      1.30 o 
  12   3   2       40.51       44.95      2.00 o 
  13   3   2      238.42      222.98      4.33 o 
  14   3   2       27.68       31.06      1.92 o 
  15   3   2       25.29       26.21      1.89 o 
  16   3   2       69.49       76.82      3.95 o 
  17   3   2       46.42       42.19      2.66 o 
  18   3   2        0.24        2.12      1.53 o 
  19   3   2        3.15        3.56      1.61 o 
   0   4   2      320.46      281.71      5.64 o 
   1   4   2      135.19      135.69      2.08 o 
   2   4   2      646.73      744.42      7.85 o 
   3   4   2      170.13      184.46      2.23 o 
   4   4   2     1026.12     1241.97     11.91 o 
   5   4   2        9.32        9.35      0.71 o 
   6   4   2      111.35      101.47      2.48 o 
   7   4   2      912.02      930.55      9.50 o 
   8   4   2      298.13      293.15      4.30 o 
   9   4   2       68.83       68.55      1.71 o 
  10   4   2       40.04       34.78      1.41 o 
  11   4   2       21.61       20.63      1.49 o 
  12   4   2       28.82       26.89      2.35 o 
  13   4   2      112.91       96.03      3.12 o 
  14   4   2        3.05        2.64      0.97 o 
  15   4   2       70.21       69.23      2.95 o 
  16   4   2       31.28       29.30      2.22 o 
  17   4   2        6.91        6.73      1.59 o 
  18   4   2       18.58       19.55      2.23 o 
  19   4   2        0.24        0.13      1.79 o 
   0   5   2     2083.39     2036.79     30.82 o 
   1   5   2      104.05      103.68      2.37 o 
   2   5   2      108.51       90.41      1.68 o 
   3   5   2     1216.42     1412.07     13.36 o 
   4   5   2      704.58      664.08      6.91 o 
   5   5   2      221.42      234.87      3.14 o 
   6   5   2      621.57      611.22      6.63 o 
   7   5   2       34.00       40.13      1.31 o 
   8   5   2       40.11       41.28      1.41 o 
   9   5   2      150.28      157.30      2.71 o 
  10   5   2       37.72       32.71      1.40 o 
  11   5   2       31.78       28.40      1.40 o 
  12   5   2      213.89      200.90      4.47 o 
  13   5   2       34.83       37.84      2.38 o 
  14   5   2        7.50        9.79      1.20 o 
  15   5   2       53.07       48.13      2.34 o 
  16   5   2        5.29        7.90      1.31 o 
  17   5   2       22.71       23.45      1.93 o 
  18   5   2       16.38       18.60      2.17 o 
   0   6   2       16.94       16.38      1.40 o 
   1   6   2      397.56      382.01      5.16 o 
   2   6   2      261.31      292.63      3.76 o 
   3   6   2       38.09       29.68      0.89 o 
   4   6   2      268.26      294.76      3.65 o 
   5   6   2      615.22      580.74      6.29 o 
   6   6   2      254.17      257.95      3.48 o 
   7   6   2      270.32      262.25      4.35 o 
   8   6   2       41.93       41.05      1.40 o 
   9   6   2       93.29       82.43      1.92 o 
  10   6   2       10.77       11.19      1.30 o 
  11   6   2        1.80        1.43      0.71 o 
  12   6   2       38.94       33.01      1.57 o 
  13   6   2       22.59       22.26      1.43 o 
  14   6   2       65.19       58.93      2.45 o 
  15   6   2       33.96       31.58      2.02 o 
  16   6   2        9.91       14.15      1.54 o 
  17   6   2       21.44       23.49      1.96 o 
  18   6   2       17.50       15.14      1.90 o 
   0   7   2      176.38      150.60      6.80 o 
   1   7   2      596.75      582.68      7.30 o 
   2   7   2      393.03      396.62      5.16 o 
   3   7   2      150.37      173.20      2.79 o 
   4   7   2       20.15       23.54      0.91 o 
   5   7   2      129.51      125.17      2.13 o 
   6   7   2      125.02      131.21      3.59 o 
   7   7   2      299.28      297.29      3.97 o 
   8   7   2       46.67       43.37      1.44 o 
   9   7   2       51.03       45.45      1.56 o 
  10   7   2       10.10       11.30      0.98 o 
  11   7   2      114.25      106.22      2.37 o 
  12   7   2       72.82       70.01      2.61 o 
  13   7   2       53.37       49.21      2.04 o 
  14   7   2       23.01       23.64      1.61 o 
  15   7   2       27.02       25.16      2.03 o 
  16   7   2       25.19       25.01      2.84 o 
  17   7   2       18.89       22.15      2.41 o 
  18   7   2       23.27       22.93      2.66 o 
   0   8   2      144.92      175.01      5.14 o 
   1   8   2      265.70      283.03      3.57 o 
   2   8   2      475.18      478.46      5.72 o 
   3   8   2      408.23      395.81      5.47 o 
   4   8   2        1.99        2.31      0.53 o 
   5   8   2      170.85      157.25      4.98 o 
   6   8   2       89.84       90.32      2.94 o 
   7   8   2       91.08       82.46      2.14 o 
   8   8   2      168.92      172.45      3.15 o 
   9   8   2       62.22       57.37      1.92 o 
  10   8   2       18.97       20.28      1.77 o 
  11   8   2      114.25       93.21      2.46 o 
  12   8   2       37.55       31.49      1.88 o 
  13   8   2        0.80        1.01      0.95 o 
  14   8   2       49.77       46.06      2.79 o 
  15   8   2       11.53       12.85      1.62 o 
  16   8   2        6.95        7.21      1.67 o 
  17   8   2       26.05       23.77      2.49 o 
   0   9   2      306.22      267.30      4.90 o 
   1   9   2       58.97       57.29      1.40 o 
   2   9   2      106.91      118.02      2.04 o 
   3   9   2      120.12      102.73      6.06 o 
   4   9   2      104.91       99.66      2.22 o 
   5   9   2      182.06      192.29      4.21 o 
   6   9   2       61.47       59.07      2.32 o 
   7   9   2       72.34       77.74      2.80 o 
   8   9   2      171.04      174.53      3.25 o 
   9   9   2       49.27       51.88      2.59 o 
  10   9   2       12.04       15.90      1.27 o 
  11   9   2       18.61       18.91      1.49 o 
  12   9   2       13.28       11.08      1.47 o 
  13   9   2       39.33       37.60      2.36 o 
  14   9   2       39.48       35.74      2.41 o 
  15   9   2       29.89       37.11      2.92 o 
  16   9   2       69.67       63.59      5.25 o 
  17   9   2        2.81        1.50      1.45 o 
   0  10   2        1.27        0.45      0.65 o 
   1  10   2       17.83       16.83      0.98 o 
   2  10   2       47.95       49.11      1.88 o 
   3  10   2       42.38       39.35      1.87 o 
   4  10   2      162.34      164.48      3.03 o 
   5  10   2      220.53      212.85      4.38 o 
   6  10   2       49.18       44.75      1.88 o 
   7  10   2       75.64       72.05      2.31 o 
   8  10   2       96.98       82.45      2.66 o 
   9  10   2      128.15      114.00      6.09 o 
  10  10   2       35.64       38.85      2.19 o 
  11  10   2       11.22        9.72      1.62 o 
  12  10   2       32.02       26.68      2.71 o 
  13  10   2       11.70       12.41      1.84 o 
  14  10   2       80.35       73.68      3.97 o 
  15  10   2       46.89       49.22      4.05 o 
  16  10   2       45.87       41.14      3.42 o 
  17  10   2       28.06       29.00      3.51 o 
   0  11   2       83.50       76.18      2.92 o 
   1  11   2       11.90       10.53      1.60 o 
   2  11   2       20.91       19.32      1.28 o 
   3  11   2      223.60      196.71      3.80 o 
   4  11   2      130.56      110.68      2.48 o 
   5  11   2      207.79      196.91      3.52 o 
   6  11   2      140.79      136.01      4.36 o 
   7  11   2       44.03       40.24      2.66 o 
   8  11   2       15.48       14.21      1.70 o 
   9  11   2       79.57       83.39      4.46 o 
  10  11   2       20.83       21.92      2.10 o 
  11  11   2       71.38       65.57      3.31 o 
  12  11   2       23.17       18.97      2.15 o 
  13  11   2       17.76       20.75      2.28 o 
  14  11   2       47.81       45.29      3.15 o 
  15  11   2       40.64       45.24      3.59 o 
  16  11   2       36.65       44.64      3.23 o 
   0  12   2      101.24       92.66      3.40 o 
   1  12   2       70.97       69.95      2.50 o 
   2  12   2        2.56        2.92      0.95 o 
   3  12   2       41.03       44.47      2.17 o 
   4  12   2      154.73      144.26      3.23 o 
   5  12   2      399.12      372.31      5.94 o 
   6  12   2      141.93      131.54      3.59 o 
   7  12   2       33.08       27.90      2.03 o 
   8  12   2       34.93       35.58      2.32 o 
   9  12   2       41.26       35.13      2.60 o 
  10  12   2        5.71        7.72      1.55 o 
  11  12   2        7.40        8.23      1.64 o 
  12  12   2        3.35        2.19      1.42 o 
  13  12   2       13.81       12.60      1.99 o 
  14  12   2       24.79       22.99      2.43 o 
  15  12   2       32.52       32.22      2.81 o 
   0  13   2      231.82      219.65      5.78 o 
   1  13   2       93.60       81.91      2.77 o 
   2  13   2       43.23       44.46      2.27 o 
   3  13   2       71.54       66.43      2.67 o 
   4  13   2       89.17       86.84      2.93 o 
   5  13   2      122.62      123.35      5.34 o 
   6  13   2       92.35       86.56      3.06 o 
   7  13   2       31.18       29.18      2.66 o 
   8  13   2        0.92        1.13      1.06 o 
   9  13   2        3.37        3.92      1.27 o 
  10  13   2        5.28        4.21      1.51 o 
  11  13   2        0.30       -1.72      1.15 o 
  12  13   2        3.94        5.15      1.51 o 
  13  13   2       11.29       11.08      1.92 o 
  14  13   2       30.50       35.70      2.90 o 
  15  13   2       19.63       18.10      2.27 o 
   0  14   2      468.06      435.50     11.97 o 
   1  14   2      109.03       94.41      4.83 o 
   2  14   2      181.10      179.63      4.29 o 
   3  14   2       64.22       57.69      2.63 o 
   4  14   2       18.60       18.09      1.72 o 
   5  14   2       67.33       59.50      2.72 o 
   6  14   2       39.83       37.31      2.31 o 
   7  14   2       40.74       41.81      2.47 o 
   8  14   2        0.10        2.41      1.20 o 
   9  14   2        6.08        5.74      1.40 o 
  10  14   2        5.18        6.62      1.65 o 
  11  14   2        3.84        4.60      1.50 o 
  12  14   2        4.56        5.06      1.64 o 
  13  14   2        9.06       11.00      1.91 o 
  14  14   2       19.87       24.05      2.62 o 
   0  15   2      362.53      342.33     12.62 o 
   1  15   2       15.51       13.79      1.90 o 
   2  15   2       98.76       97.65      3.29 o 
   3  15   2       22.01       21.60      1.87 o 
   4  15   2       12.36       13.42      1.49 o 
   5  15   2        8.35        6.90      1.44 o 
   6  15   2        1.76        3.43      1.17 o 
   7  15   2        3.92        4.41      1.26 o 
   8  15   2        0.10       -0.14      1.25 o 
   9  15   2        6.56        4.81      1.51 o 
  10  15   2        6.67        7.87      1.52 o 
  11  15   2        2.93        4.38      1.56 o 
  12  15   2        0.13        0.19      1.36 o 
  13  15   2        2.70        2.99      1.67 o 
   0  16   2      157.54      139.14      9.65 o 
   1  16   2        4.80        4.84      1.53 o 
   2  16   2       13.65       13.68      1.82 o 
   3  16   2        9.83        9.43      1.96 o 
   4  16   2        2.14        1.77      1.44 o 
   5  16   2       13.65       13.56      2.57 o 
   6  16   2        7.17        8.47      1.50 o 
   7  16   2        3.28        4.06      1.30 o 
   8  16   2        1.68        1.94      1.19 o 
   9  16   2        2.47        2.76      1.44 o 
  10  16   2        0.56        0.37      1.28 o 
  11  16   2        0.79        1.36      1.47 o 
  12  16   2        0.44        2.10      1.93 o 
   0  17   2      118.63       95.90      5.79 o 
   1  17   2        3.77        2.87      1.45 o 
   2  17   2        2.20        3.63      1.68 o 
   3  17   2       21.27       16.90      1.81 o 
   4  17   2       17.95       16.49      2.01 o 
   5  17   2       19.78       19.52      1.93 o 
   6  17   2        6.34        7.74      1.46 o 
   7  17   2        0.11        0.29      1.18 o 
   8  17   2        1.79        3.66      1.32 o 
   9  17   2        4.20        8.34      1.75 o 
  10  17   2        0.60        3.78      1.76 o 
  11  17   2        3.31        6.74      1.60 o 
   0  18   2       21.46       29.52      3.63 o 
   1  18   2        0.87        1.27      1.32 o 
   2  18   2       16.88       17.73      2.42 o 
   3  18   2       11.88       10.66      1.87 o 
   4  18   2       18.33       16.52      1.83 o 
   5  18   2       21.24       22.36      2.33 o 
   6  18   2       18.53       23.13      2.80 o 
   7  18   2       14.87       17.44      1.99 o 
   8  18   2        0.86        0.74      1.29 o 
   9  18   2        5.55        5.75      1.71 o 
  10  18   2        4.80        4.98      1.63 o 
   0  19   2        8.12        9.76      2.53 o 
   1  19   2        1.11        2.07      1.49 o 
   2  19   2        6.27        8.93      1.77 o 
   3  19   2        3.06        1.43      1.36 o 
   4  19   2       15.75       15.95      3.19 o 
   5  19   2       14.76       21.24      3.34 o 
   6  19   2       11.00       11.70      1.78 o 
   7  19   2       17.96       22.15      2.36 o 
   8  19   2        1.19        4.10      1.54 o 
   0  20   2       15.04       13.43      2.97 o 
   1  20   2        1.69        5.67      1.68 o 
   2  20   2        3.21        7.06      1.70 o 
   3  20   2        0.20        4.01      1.59 o 
   4  20   2        0.85        2.71      1.58 o 
   5  20   2        1.09        1.60      1.48 o 
   6  20   2        6.15        8.32      2.17 o 
   0  21   2       12.96       13.94      3.00 o 
   1  21   2        0.07        3.99      1.57 o 
   2   0   3       99.04      102.38      2.33 o 
   4   0   3       71.53       69.11      2.01 o 
   6   0   3      578.81      517.25      9.70 o 
   8   0   3       57.66       59.70      2.87 o 
  10   0   3     1452.18     1465.62     24.14 o 
  12   0   3       86.21       85.29      3.72 o 
  14   0   3       15.20       14.81      2.18 o 
  16   0   3       52.33       52.78      3.71 o 
   1   1   3      355.62      421.75      4.49 o 
   2   1   3       64.59       60.65      1.26 o 
   3   1   3       27.39       30.13      1.00 o 
   4   1   3      120.94      113.80      2.18 o 
   5   1   3       58.42       57.76      1.54 o 
   6   1   3      122.52      124.19      2.46 o 
   7   1   3       34.79       35.60      1.56 o 
   8   1   3      164.42      155.30      3.15 o 
   9   1   3      401.78      384.20      8.58 o 
  10   1   3      265.17      249.27      5.99 o 
  11   1   3      238.43      221.61      4.24 o 
  12   1   3       30.06       30.62      1.80 o 
  13   1   3        9.32       10.08      1.30 o 
  14   1   3        8.05        9.83      1.32 o 
  15   1   3       11.64       10.53      1.41 o 
  16   1   3        1.96        3.38      1.23 o 
  17   1   3        1.02        3.73      1.35 o 
   1   2   3      802.22      893.63      8.40 o 
   2   2   3      105.50      112.98      1.83 o 
   3   2   3       39.69       46.41      1.16 o 
   4   2   3      371.03      348.08      4.30 o 
   5   2   3      102.08      104.45      3.10 o 
   6   2   3      173.56      161.21      2.63 o 
   7   2   3       52.95       52.25      1.72 o 
   8   2   3      442.20      444.83      8.15 o 
   9   2   3      177.73      175.04      3.56 o 
  10   2   3      922.88      913.25     17.42 o 
  11   2   3      219.57      200.23      3.99 o 
  12   2   3       59.98       53.92      2.26 o 
  13   2   3       18.38       18.44      1.56 o 
  14   2   3        2.90        5.21      1.23 o 
  15   2   3        6.29        4.66      1.30 o 
  16   2   3        3.49        3.74      1.32 o 
  17   2   3        1.46        3.78      1.36 o 
   1   3   3      380.15      415.05      5.24 o 
   2   3   3       14.88       11.62      0.87 o 
   3   3   3       52.84       54.71      1.61 o 
   4   3   3       25.68       25.24      1.20 o 
   5   3   3       46.68       53.71      1.92 o 
   6   3   3       85.26       80.39      2.09 o 
   7   3   3       42.59       43.03      1.60 o 
   8   3   3      190.34      171.97      3.48 o 
   9   3   3      229.76      220.78      4.19 o 
  10   3   3      973.37      919.47     11.76 o 
  11   3   3       63.58       58.70      2.36 o 
  12   3   3       68.65       59.06      2.50 o 
  13   3   3        4.85        3.88      1.10 o 
  14   3   3        8.22       10.41      1.36 o 
  15   3   3       20.45       20.55      1.78 o 
  16   3   3        0.43       -0.37      1.06 o 
  17   3   3        0.98        1.31      1.21 o 
   1   4   3      183.88      195.74      3.12 o 
   2   4   3      103.67       99.11      2.56 o 
   3   4   3        4.37        4.96      0.86 o 
   4   4   3      256.20      227.13      3.95 o 
   5   4   3        4.35        4.70      0.85 o 
   6   4   3      226.68      219.58      5.23 o 
   7   4   3        7.70        9.38      1.06 o 
   8   4   3       32.39       31.17      1.73 o 
   9   4   3      116.21      114.42      2.91 o 
  10   4   3       84.24       80.96      2.64 o 
  11   4   3      330.27      306.80      5.40 o 
  12   4   3       95.86       96.44      2.93 o 
  13   4   3       15.19       13.44      1.48 o 
  14   4   3       17.41       20.39      1.87 o 
  15   4   3       10.00        9.07      1.45 o 
  16   4   3       14.56       18.64      1.86 o 
  17   4   3        5.40        6.91      1.41 o 
   1   5   3      808.85      881.39     10.67 o 
   2   5   3      232.22      224.51      6.39 o 
   3   5   3      172.75      165.04      3.25 o 
   4   5   3       49.87       43.32      1.77 o 
   5   5   3       62.53       51.10      1.91 o 
   6   5   3       75.38       79.53      2.29 o 
   7   5   3       90.04       85.26      3.44 o 
   8   5   3      235.16      217.12      4.13 o 
   9   5   3       27.17       31.31      2.38 o 
  10   5   3      554.18      483.99      8.09 o 
  11   5   3       71.30       64.05      3.95 o 
  12   5   3       52.83       40.38      2.43 o 
  13   5   3       27.68       23.43      2.28 o 
  14   5   3       10.70       12.57      1.66 o 
  15   5   3        0.66        3.88      1.60 o 
  16   5   3        0.31        1.98      1.34 o 
  17   5   3        0.36        3.42      1.43 o 
   1   6   3       40.53       48.02      2.19 o 
   2   6   3      220.23      230.35      3.95 o 
   3   6   3       16.46       15.11      1.08 o 
   4   6   3       19.54       18.97      1.32 o 
   5   6   3       73.76       68.14      2.20 o 
   6   6   3       37.86       34.55      1.74 o 
   7   6   3        7.68        5.96      1.09 o 
   8   6   3       10.57       10.83      1.85 o 
   9   6   3       54.48       52.79      2.20 o 
  10   6   3       87.43       87.90      3.21 o 
  11   6   3       70.86       66.48      3.07 o 
  12   6   3       23.40       20.42      2.03 o 
  13   6   3        1.81        2.92      1.23 o 
  14   6   3        0.40        2.86      1.23 o 
  15   6   3        2.11        0.89      1.22 o 
  16   6   3        3.42        6.00      1.47 o 
   1   7   3      119.04      128.40      2.79 o 
   2   7   3       62.88       66.31      1.99 o 
   3   7   3      117.22      104.41      3.29 o 
   4   7   3        7.31        9.31      1.05 o 
   5   7   3        5.82        6.09      0.99 o 
   6   7   3       28.20       25.80      1.59 o 
   7   7   3        6.68        7.04      1.09 o 
   8   7   3       12.78       14.35      2.17 o 
   9   7   3       69.69       68.95      2.51 o 
  10   7   3       41.87       42.16      2.12 o 
  11   7   3       56.73       52.24      3.27 o 
  12   7   3       13.90       16.05      1.77 o 
  13   7   3        2.30        3.21      1.26 o 
  14   7   3        2.22        3.64      1.40 o 
  15   7   3       12.27       17.80      1.98 o 
  16   7   3        2.05        4.65      1.40 o 
   1   8   3      636.38      623.57      8.22 o 
   2   8   3      259.77      251.43      4.28 o 
   3   8   3       49.39       44.58      2.25 o 
   4   8   3       36.56       30.65      1.68 o 
   5   8   3       70.97       65.57      2.26 o 
   6   8   3       10.97       11.10      1.23 o 
   7   8   3       82.42       80.10      2.53 o 
   8   8   3      132.09      125.28      3.19 o 
   9   8   3       70.80       66.73      3.01 o 
  10   8   3      113.80       97.88      2.95 o 
  11   8   3        9.59        7.73      1.46 o 
  12   8   3        9.23       11.17      1.65 o 
  13   8   3        2.13        2.67      1.25 o 
  14   8   3        0.34       -1.16      1.15 o 
  15   8   3        3.57        4.02      1.44 o 
  16   8   3        0.40        1.21      2.06 o 
   1   9   3       14.77       15.76      1.71 o 
   2   9   3       41.83       43.78      2.08 o 
   3   9   3       43.14       44.79      2.46 o 
   4   9   3        6.69        5.77      1.01 o 
   5   9   3        7.13        6.90      1.06 o 
   6   9   3       44.72       42.21      2.00 o 
   7   9   3       21.82       20.43      1.60 o 
   8   9   3       34.10       30.66      2.03 o 
   9   9   3       47.99       37.51      2.09 o 
  10   9   3       21.77       22.64      1.76 o 
  11   9   3        9.48        9.30      1.35 o 
  12   9   3       25.62       26.45      2.37 o 
  13   9   3        2.04        1.61      1.30 o 
  14   9   3        2.91        4.39      1.57 o 
  15   9   3        2.55        6.57      2.02 o 
   1  10   3      251.17      232.10      5.46 o 
   2  10   3      330.08      325.47      5.89 o 
   3  10   3       63.39       62.37      2.51 o 
   4  10   3       15.88       14.25      1.34 o 
   5  10   3        7.97       11.57      1.29 o 
   6  10   3       11.28       10.20      1.22 o 
   7  10   3       13.16       15.62      1.53 o 
   8  10   3       25.66       23.85      1.77 o 
   9  10   3       21.48       22.56      1.77 o 
  10  10   3       13.88       12.80      1.45 o 
  11  10   3       31.93       30.01      2.00 o 
  12  10   3       34.46       39.02      2.60 o 
  13  10   3       29.24       28.62      2.65 o 
  14  10   3        3.85        5.15      1.97 o 
  15  10   3        1.58        3.29      1.95 o 
   1  11   3      457.38      421.66      9.38 o 
   2  11   3      258.13      243.28      5.81 o 
   3  11   3      168.37      159.59      4.58 o 
   4  11   3       21.67       24.76      1.67 o 
   5  11   3       10.89       10.48      1.84 o 
   6  11   3        9.33       11.09      2.25 o 
   7  11   3       46.62       37.12      2.06 o 
   8  11   3       15.75       14.01      1.48 o 
   9  11   3        1.05        1.91      1.25 o 
  10  11   3        7.20        7.63      1.44 o 
  11  11   3       53.52       52.46      2.91 o 
  12  11   3       13.42       11.69      1.85 o 
  13  11   3       17.59       19.01      3.55 o 
  14  11   3       10.07       15.14      2.63 o 
   1  12   3      159.44      146.31      4.40 o 
   2  12   3      111.69      101.82      5.74 o 
   3  12   3       33.69       33.73      2.54 o 
   4  12   3        1.44        1.34      1.06 o 
   5  12   3        6.33        7.33      1.35 o 
   6  12   3        8.23        9.04      1.26 o 
   7  12   3       25.60       21.07      1.72 o 
   8  12   3       19.29       18.75      1.64 o 
   9  12   3       18.32       18.43      1.94 o 
  10  12   3        2.50        1.71      1.26 o 
  11  12   3        3.87        5.10      1.65 o 
  12  12   3       15.94       19.33      2.47 o 
  13  12   3        5.28        5.16      1.70 o 
   1  13   3       52.76       52.07      3.05 o 
   2  13   3      148.07      137.15      4.37 o 
   3  13   3       60.26       55.62      5.75 o 
   4  13   3       11.42       13.76      1.68 o 
   5  13   3        2.17        2.64      1.22 o 
   6  13   3        8.22       10.59      1.54 o 
   7  13   3        1.18        1.00      1.32 o 
   8  13   3        3.80        1.91      1.20 o 
   9  13   3       13.81       13.82      2.33 o 
  10  13   3        1.45        4.09      1.60 o 
  11  13   3        0.87        3.15      1.50 o 
  12  13   3        5.82        7.15      1.74 o 
  13  13   3        1.10        5.18      1.94 o 
   1  14   3        3.49        2.91      1.39 o 
   2  14   3       67.13       59.97      3.32 o 
   3  14   3       57.10       54.19      3.25 o 
   4  14   3       10.76       12.49      1.63 o 
   5  14   3        9.29        9.72      1.82 o 
   6  14   3        4.50        3.60      1.50 o 
   7  14   3        3.41        2.52      1.44 o 
   8  14   3       10.32       11.99      2.15 o 
   9  14   3        5.05        5.95      1.89 o 
  10  14   3        3.15        4.28      2.64 o 
  11  14   3        2.84        2.63      1.67 o 
  12  14   3        2.79        7.17      1.71 o 
   1  15   3       28.75       30.46      2.86 o 
   2  15   3       68.46       66.33      3.58 o 
   3  15   3      102.24       87.83      4.00 o 
   4  15   3       11.09       10.02      1.85 o 
   5  15   3        4.08        4.67      1.72 o 
   6  15   3        8.33        9.80      1.80 o 
   7  15   3        3.76        3.56      1.50 o 
   8  15   3       21.05       25.37      2.81 o 
   9  15   3       12.11       12.69      2.40 o 
  10  15   3        1.68        4.65      1.68 o 
  11  15   3        9.37       14.28      2.24 o 
   1  16   3       23.84       21.60      2.36 o 
   2  16   3       31.05       32.04      2.82 o 
   3  16   3       89.46       80.80      4.51 o 
   4  16   3        7.79        9.33      1.81 o 
   5  16   3        2.21        4.85      1.65 o 
   6  16   3        0.90        2.66      1.41 o 
   7  16   3       21.22       23.94      2.47 o 
   8  16   3        7.45        7.63      1.79 o 
   9  16   3       10.30       17.15      2.80 o 
   1  17   3       15.12       12.83      2.05 o 
   2  17   3       17.45       15.40      2.15 o 
   3  17   3       49.32       55.42      3.89 o 
   4  17   3       34.19       42.37      3.18 o 
   5  17   3        5.32        5.05      1.65 o 
   6  17   3        2.53        2.04      1.51 o 
   7  17   3        1.99        4.15      1.54 o 
   8  17   3        1.23        4.33      1.68 o 
   1  18   3        8.33        7.51      1.76 o 
   2  18   3       21.65       28.59      2.72 o 
   3  18   3       15.50       18.10      2.39 o 
   4  18   3       12.43       19.03      2.32 o 
   5  18   3        2.19        2.61      1.66 o 
   6  18   3       13.42       11.77      2.15 o 
   1  19   3        0.56        0.48      1.82 o 
   2  19   3        6.60       10.36      1.96 o 
   0   0   4      148.01      155.04     10.74 o 
   2   0   4      325.68      338.96      9.53 o 
   4   0   4      170.93      157.80      6.16 o 
   6   0   4      208.77      220.36      7.81 o 
   8   0   4        5.26        6.24      2.09 o 
  10   0   4        4.68        4.03      1.99 o 
  12   0   4        7.90       12.97      3.90 o 
  14   0   4       71.64       71.85      7.60 o 
   0   1   4       95.53       96.86      4.20 o 
   1   1   4        5.65        5.73      1.06 o 
   2   1   4       10.59       10.29      1.90 o 
   3   1   4       58.87       57.24      2.70 o 
   4   1   4       52.33       48.79      2.64 o 
   5   1   4      206.86      204.81      5.18 o 
   6   1   4      109.35      116.03      3.93 o 
   7   1   4      116.44      105.74      3.77 o 
   8   1   4       14.81       12.74      2.05 o 
   9   1   4        5.73        5.37      1.81 o 
  10   1   4        4.83        4.42      1.33 o 
  11   1   4        1.44        1.18      1.23 o 
  12   1   4       23.64       19.99      2.63 o 
  13   1   4       84.18       68.52      4.31 o 
  14   1   4       31.62       28.32      3.04 o 
  15   1   4        5.14        5.64      1.88 o 
   0   2   4       35.73       39.55      4.19 o 
   1   2   4        0.21       -0.01      0.63 o 
   2   2   4       36.65       42.71      2.21 o 
   3   2   4      103.15      100.73      4.28 o 
   4   2   4       71.77       74.61      2.67 o 
   5   2   4      133.32      133.05      3.55 o 
   6   2   4      186.90      180.68      4.77 o 
   7   2   4      202.12      200.18      5.16 o 
   8   2   4       29.11       30.66      2.35 o 
   9   2   4       26.63       28.87      2.69 o 
  10   2   4       36.82       34.03      3.48 o 
  11   2   4        5.32        6.98      1.53 o 
  12   2   4       26.62       27.54      2.53 o 
  13   2   4       95.04       76.58      3.93 o 
  14   2   4       25.21       25.06      2.50 o 
  15   2   4       79.43       74.03      3.95 o 
   0   3   4        7.58        7.96      1.47 o 
   1   3   4       15.73       20.27      1.32 o 
   2   3   4      204.38      201.31      3.34 o 
   3   3   4       63.91       61.77      2.02 o 
   4   3   4      124.77      121.32      4.17 o 
   5   3   4      218.82      228.06      7.36 o 
   6   3   4      389.48      387.45      6.93 o 
   7   3   4       40.90       50.74      2.48 o 
   8   3   4       28.46       31.57      2.11 o 
   9   3   4        6.07        7.03      1.42 o 
  10   3   4       41.29       43.70      2.51 o 
  11   3   4        6.89        8.50      1.68 o 
  12   3   4       15.35       16.62      2.05 o 
  13   3   4       30.96       29.76      2.71 o 
  14   3   4      142.09      106.13      5.04 o 
   0   4   4       51.73       56.13      2.96 o 
   1   4   4       19.52       20.36      1.44 o 
   2   4   4      188.62      186.63      3.22 o 
   3   4   4       11.47       12.71      1.27 o 
   4   4   4      106.19      107.24      3.17 o 
   5   4   4      278.96      254.47      5.22 o 
   6   4   4       65.99       75.05      2.90 o 
   7   4   4      290.84      272.60      6.64 o 
   8   4   4       64.68       65.79      2.87 o 
   9   4   4        2.58        3.58      1.20 o 
  10   4   4       10.77       14.62      1.69 o 
  11   4   4       11.76       12.74      1.64 o 
  12   4   4        6.08        6.53      1.44 o 
  13   4   4      119.44      102.14      4.39 o 
  14   4   4       45.03       39.97      2.76 o 
   0   5   4       26.31       23.44      2.19 o 
   1   5   4       53.20       51.34      2.05 o 
   2   5   4       15.10       15.48      1.28 o 
   3   5   4        9.22        9.01      1.08 o 
   4   5   4       35.75       38.95      1.97 o 
   5   5   4       26.95       34.16      2.79 o 
   6   5   4      184.32      185.02      4.44 o 
   7   5   4       58.27       54.88      2.65 o 
   8   5   4       61.97       54.65      3.00 o 
   9   5   4       19.91       17.97      1.77 o 
  10   5   4        2.54        2.27      1.21 o 
  11   5   4       17.66       16.36      1.86 o 
  12   5   4       28.49       23.23      2.10 o 
  13   5   4        6.66        9.28      2.06 o 
  14   5   4      118.27      106.49      4.97 o 
   0   6   4       39.57       42.21      2.91 o 
   1   6   4        9.71       11.19      1.22 o 
   2   6   4       31.51       29.72      1.60 o 
   3   6   4        4.23        3.49      1.03 o 
   4   6   4        0.33        1.13      0.84 o 
   5   6   4       70.55       65.22      2.51 o 
   6   6   4       27.65       29.69      2.11 o 
   7   6   4       47.89       46.73      2.55 o 
   8   6   4        6.53        4.52      1.62 o 
   9   6   4        8.34        9.43      1.50 o 
  10   6   4        5.97        7.46      1.63 o 
  11   6   4       11.32       13.11      1.75 o 
  12   6   4       37.77       41.17      2.75 o 
  13   6   4       49.28       46.70      2.91 o 
  14   6   4       10.33       14.92      1.87 o 
   0   7   4        0.56        0.89      1.18 o 
   1   7   4       32.91       31.98      1.77 o 
   2   7   4        7.60       10.25      1.19 o 
   3   7   4       17.24       18.22      2.32 o 
   4   7   4       76.49       70.45      2.59 o 
   5   7   4       79.34       78.44      3.71 o 
   6   7   4        4.30        6.23      1.32 o 
   7   7   4        0.27       -0.06      2.02 o 
   8   7   4       17.84       17.50      1.83 o 
   9   7   4        1.32        1.68      1.18 o 
  10   7   4        6.74        8.99      1.53 o 
  11   7   4        1.80        2.60      1.33 o 
  12   7   4        6.09        5.16      1.46 o 
  13   7   4       14.23       10.99      1.79 o 
   0   8   4        9.33       13.54      2.23 o 
   1   8   4        8.88        8.34      1.30 o 
   2   8   4       39.14       37.54      2.17 o 
   3   8   4      159.86      155.66      3.64 o 
   4   8   4       19.05       22.73      1.74 o 
   5   8   4       55.98       58.20      2.47 o 
   6   8   4       86.93       83.23      2.91 o 
   7   8   4       11.41       10.57      1.56 o 
   8   8   4        7.03        5.73      1.46 o 
   9   8   4       14.56       17.78      1.99 o 
  10   8   4        2.20        2.79      1.76 o 
  11   8   4        6.73        9.68      2.01 o 
  12   8   4        1.58        3.93      1.41 o 
  13   8   4        7.20       12.34      1.89 o 
   0   9   4       30.03       29.59      3.31 o 
   1   9   4      125.56      119.57      3.93 o 
   2   9   4      150.00      141.96      3.77 o 
   3   9   4       52.75       54.21      2.46 o 
   4   9   4      139.62      129.46      3.39 o 
   5   9   4       31.94       31.65      2.21 o 
   6   9   4       52.26       55.44      2.52 o 
   7   9   4        8.74        6.26      1.34 o 
   8   9   4        7.01        7.08      1.56 o 
   9   9   4        4.38        5.42      1.48 o 
  10   9   4        1.48        2.00      1.32 o 
  11   9   4        3.47        4.91      1.54 o 
  12   9   4        1.26        0.90      1.38 o 
   0  10   4       43.21       50.73      4.18 o 
   1  10   4       84.13       88.82      4.54 o 
   2  10   4      118.63      115.88      7.82 o 
   3  10   4       98.60       95.00      4.17 o 
   4  10   4       86.68       82.33      2.93 o 
   5  10   4       28.25       30.04      2.04 o 
   6  10   4       47.15       50.54      2.49 o 
   7  10   4        4.24        5.71      1.27 o 
   8  10   4        5.13        7.70      2.30 o 
   9  10   4        1.40        4.08      1.42 o 
  10  10   4        0.83       -1.31      1.19 o 
  11  10   4        0.06        0.08      1.89 o 
  12  10   4        1.16        3.38      1.56 o 
   0  11   4       70.27       75.04      5.08 o 
   1  11   4       87.77       87.39      3.82 o 
   2  11   4       40.33       42.40      2.93 o 
   3  11   4       12.85       12.93      1.68 o 
   4  11   4       36.30       38.49      2.56 o 
   5  11   4       29.57       25.52      2.18 o 
   6  11   4       18.23       17.93      2.03 o 
   7  11   4       13.25       14.15      2.43 o 
   8  11   4        0.71        2.27      1.16 o 
   9  11   4        3.68        6.07      1.78 o 
  10  11   4        1.25        4.18      1.46 o 
  11  11   4        0.98        3.96      2.03 o 
   0  12   4       24.21       23.23      3.46 o 
   1  12   4       18.91       14.84      2.03 o 
   2  12   4       55.09       59.64      3.37 o 
   3  12   4       41.95       41.06      2.62 o 
   4  12   4       29.47       30.99      2.38 o 
   5  12   4        5.75        5.43      1.45 o 
   6  12   4        0.68        0.56      1.22 o 
   7  12   4        1.17        2.67      1.30 o 
   8  12   4        0.34        2.66      1.33 o 
   9  12   4        7.22       10.56      2.31 o 
  10  12   4        4.33        8.04      1.98 o 
   0  13   4        6.58        2.65      1.98 o 
   1  13   4       14.94       11.59      1.87 o 
   2  13   4       12.68       14.20      2.02 o 
   3  13   4       15.60       14.67      1.77 o 
   4  13   4        5.89        9.57      1.68 o 
   5  13   4       35.45       32.24      2.40 o 
   6  13   4       11.69       11.53      1.75 o 
   7  13   4       19.97       25.00      2.40 o 
   8  13   4        4.99        6.27      1.82 o 
   9  13   4        6.09       15.26      2.43 o 
   0  14   4        2.77        1.73      3.90 o 
   1  14   4        6.20        6.07      1.63 o 
   2  14   4        1.69        4.83      1.50 o 
   3  14   4        9.51        8.79      1.63 o 
   4  14   4        3.54        7.90      1.57 o 
   5  14   4       31.36       25.90      2.25 o 
   6  14   4       18.00       18.50      2.30 o 
   7  14   4        9.72        8.37      1.85 o 
   0  15   4        8.55       10.00      2.73 o 
   1  15   4        2.77        4.85      1.84 o 
   2  15   4        0.71        1.87      1.50 o 
   3  15   4        3.01        4.13      1.47 o 
   4  15   4        4.31        9.52      1.85 o 
   5  15   4        6.15        4.39      1.73 o 
   6  15   4       34.03       38.87      3.76 o 
   0  16   4       22.60       25.41      4.57 o 
   1  16   4        3.99        6.76      1.80 o 
   2  16   4        2.22        2.91      1.64 o 
   3  16   4        4.91        8.74      1.88 o 
   2   0   5       56.89       58.72      4.59 o 
   4   0   5       11.02        8.37      2.36 o 
   6   0   5       53.55       57.02      8.22 o 
   8   0   5       46.05       40.45      4.31 o 
  10   0   5        1.78        3.10      2.14 o 
   1   1   5        1.96        3.09      1.32 o 
   2   1   5       49.79       50.89      3.52 o 
   3   1   5       30.13       31.73      3.01 o 
   4   1   5        3.96        5.92      1.74 o 
   5   1   5       10.08        9.62      1.70 o 
   6   1   5       34.52       33.89      2.75 o 
   7   1   5       77.84       74.80      3.77 o 
   8   1   5       10.67       17.91      2.24 o 
   9   1   5       24.18       26.51      2.60 o 
  10   1   5        0.21        1.02      1.38 o 
   1   2   5       15.62       16.69      1.97 o 
   2   2   5       56.14       67.88      5.10 o 
   3   2   5      197.38      194.09      5.94 o 
   4   2   5        3.22        5.01      1.70 o 
   5   2   5        8.81       10.15      2.84 o 
   6   2   5       35.21       42.46      2.96 o 
   7   2   5        3.95        5.78      1.82 o 
   8   2   5       56.90       49.46      3.31 o 
   9   2   5        2.29        2.43      2.26 o 
  10   2   5        3.10        2.71      1.59 o 
   1   3   5       14.31       18.26      2.40 o 
   2   3   5      277.03      270.32      6.53 o 
   3   3   5       24.31       29.82      2.54 o 
   4   3   5      199.59      203.09      5.58 o 
   5   3   5       19.26       16.76      2.51 o 
   6   3   5       14.64       13.11      1.90 o 
   7   3   5       18.61       20.13      2.31 o 
   8   3   5       27.11       31.49      2.71 o 
   9   3   5        9.18        8.87      1.92 o 
  10   3   5        5.25        6.19      2.04 o 
   1   4   5       38.88       37.33      2.65 o 
   2   4   5      124.97      114.90      4.03 o 
   3   4   5      201.41      199.15      5.53 o 
   4   4   5       12.80       13.72      2.67 o 
   5   4   5       20.25       20.22      2.23 o 
   6   4   5        0.19        0.49      1.50 o 
   7   4   5        2.06        0.68      1.37 o 
   8   4   5        6.34        4.77      1.58 o 
   9   4   5        4.86        8.05      2.11 o 
  10   4   5        2.89        3.33      1.95 o 
   1   5   5       47.19       45.97      2.85 o 
   2   5   5      197.50      188.33      5.28 o 
   3   5   5        2.18        0.67      1.30 o 
   4   5   5       19.18       17.30      2.46 o 
   5   5   5       10.44       11.97      2.25 o 
   6   5   5        3.23        6.40      1.86 o 
   7   5   5        1.06        3.83      1.81 o 
   8   5   5        0.85        1.76      1.81 o 
   9   5   5        7.33        9.29      2.16 o 
   1   6   5       37.86       41.32      2.79 o 
   2   6   5       34.84       35.48      3.09 o 
   3   6   5       67.93       66.57      4.04 o 
   4   6   5       10.45       10.09      2.13 o 
   5   6   5        9.42       12.94      2.32 o 
   6   6   5        8.46       10.48      2.89 o 
   7   6   5       21.00       19.26      2.72 o 
   8   6   5        6.61        7.87      1.96 o 
   9   6   5        2.41        2.49      2.44 o 
   1   7   5       13.60       14.47      1.88 o 
   2   7   5       33.21       28.12      2.88 o 
   3   7   5        5.58        5.39      1.74 o 
   4   7   5       30.20       28.21      2.53 o 
   5   7   5       37.57       41.12      3.02 o 
   6   7   5       54.83       54.53      3.93 o 
   7   7   5        6.90       13.31      3.61 o 
   8   7   5       32.46       30.28      3.25 o 
   1   8   5        2.81        6.58      1.45 o 
   2   8   5        0.41        1.77      1.44 o 
   3   8   5        4.15        6.95      1.47 o 
   4   8   5       25.89       25.76      2.23 o 
   5   8   5       25.32       23.47      2.43 o 
   6   8   5       57.12       57.97      3.53 o 
   7   8   5       76.10       72.92      6.36 o 
   8   8   5        7.27        7.56      1.90 o 
   1   9   5        4.75        6.09      1.41 o 
   2   9   5        2.60        3.81      1.32 o 
   3   9   5        7.99       10.52      1.91 o 
   4   9   5       16.26       17.24      2.27 o 
   5   9   5       56.00       61.36      4.40 o 
   6   9   5       52.45       58.16      3.22 o 
   7   9   5       14.54       18.17      2.25 o 
   1  10   5       21.64       20.43      2.28 o 
   2  10   5       22.47       26.82      2.24 o 
   3  10   5        5.57        4.40      1.45 o 
   4  10   5       16.73       18.14      2.35 o 
   5  10   5       49.72       57.65      3.64 o 
   1  11   5       29.19       31.55      4.43 o 
   2  11   5        9.59        7.64      1.75 o 
   3  11   5        1.86        2.13      1.39 o 
   4  11   5       15.68       19.33      2.29 o 
                                                 
